# Supplementary material for: Lipid alternations in the plasma of COVID-19 patients with various clinical presentations
Source: Front Immunol. 2023 Aug 29;14:1221493. doi: 10.3389/fimmu.2023.1221493 (PMC10495680; doi:10.3389/fimmu.2023.1221493)
Supplement: Supplementary Table 1 — the detailed characteristic information of samples used in this study. [file Table_1.xlsx]

## Sheet: Supplementary table 1 
Sample ID	source name	organism	Age	Gender	characteristics: disease symptom	characteristics: disease state	characteristics: disease duration	characteristics: repeated samples ID	molecule	First Testing Positive	First Sampling Time	Second Sample	Second Sampling Time	Third Sample	Third Sampling Time	Forth Sample	Forth Sampling Time	Fifth Sample	Fifth Sampling Time	Nucleic Acid Test	SARS-COV-2 IgG（AU/ml）	SARS-COV-2 IgM（AU/ml）	Symptoms	Chest CT	Comorbidities
HC01	Peripheral blood	Homo sapiens	44	Female	Health control	Healthy control			lipids		2020-03-03
HC02	Peripheral blood	Homo sapiens	37	Female	Health control	Healthy control			lipids		2020-03-03
HC03	Peripheral blood	Homo sapiens	36	Female	Health control	Healthy control			lipids		2020-03-03
HC04	Peripheral blood	Homo sapiens	34	Male	Health control	Healthy control			lipids		2020-03-03
HC05	Peripheral blood	Homo sapiens	34	Female	Health control	Healthy control			lipids		2020-03-03
HC06	Peripheral blood	Homo sapiens	33	Female	Health control	Healthy control			lipids		2020-03-03
HC07	Peripheral blood	Homo sapiens	39	Female	Health control	Healthy control			lipids		2020-03-03
HC08	Peripheral blood	Homo sapiens	38	Female	Health control	Healthy control			lipids		2020-03-03
HC09	Peripheral blood	Homo sapiens	28	Female	Health control	Healthy control		HC67	lipids		2020-03-03	HC67	2020-03-19
HC10	Peripheral blood	Homo sapiens	25	Female	Health control	Healthy control		HC65	lipids		2020-03-03	HC65	2020-03-19
HC11	Peripheral blood	Homo sapiens	25	Male	Health control	Healthy control			lipids		2020-03-03
HC12	Peripheral blood	Homo sapiens	56	Male	Health control	Healthy control		HC63	lipids		2020-03-03	HC63	2020-03-19
HC13	Peripheral blood	Homo sapiens	25	Female	Health control	Healthy control		HC64	lipids		2020-03-03	HC64	2020-03-19
HC14	Peripheral blood	Homo sapiens	60	Male	Health control	Healthy control			lipids		2020-03-03
HC15	Peripheral blood	Homo sapiens	31	Female	Health control	Healthy control		HC66	lipids		2020-03-03	HC66	2020-03-19
HC16	Peripheral blood	Homo sapiens	34	Male	Health control	Healthy control			lipids		2020-03-03
HC17	Peripheral blood	Homo sapiens	31	Male	Health control	Healthy control			lipids		2020-03-04
HC18	Peripheral blood	Homo sapiens	25	Male	Health control	Healthy control			lipids		2020-03-04
HC19	Peripheral blood	Homo sapiens	34	Male	Health control	Healthy control			lipids		2020-03-04
HC20	Peripheral blood	Homo sapiens	34	Male	Health control	Healthy control			lipids		2020-03-04
HC21	Peripheral blood	Homo sapiens	35	Male	Health control	Healthy control			lipids		2020-03-04
HC22	Peripheral blood	Homo sapiens	42	Male	Health control	Healthy control			lipids		2020-03-13
HC23	Peripheral blood	Homo sapiens	40	Male	Health control	Healthy control			lipids		2020-03-07
HC24	Peripheral blood	Homo sapiens	33	Female	Health control	Healthy control			lipids		2020-03-07
HC25	Peripheral blood	Homo sapiens	28	Female	Health control	Healthy control			lipids		2020-03-07
HC26	Peripheral blood	Homo sapiens	32	Male	Health control	Healthy control			lipids		2020-03-07
HC27	Peripheral blood	Homo sapiens	25	Female	Health control	Healthy control			lipids		2020-03-07
HC28	Peripheral blood	Homo sapiens	30	Female	Health control	Healthy control			lipids		2020-03-08
HC29	Peripheral blood	Homo sapiens	33	Female	Health control	Healthy control			lipids		2020-03-08
HC30	Peripheral blood	Homo sapiens	25	Female	Health control	Healthy control			lipids		2020-03-08
HC31	Peripheral blood	Homo sapiens	51	Male	Health control	Healthy control			lipids		2020-03-13
HC32	Peripheral blood	Homo sapiens	35	Male	Health control	Healthy control			lipids		2020-03-13
HC33	Peripheral blood	Homo sapiens	50	Female	Health control	Healthy control			lipids		2020-03-13
HC34	Peripheral blood	Homo sapiens	38	Female	Health control	Healthy control			lipids		2020-03-13
HC35	Peripheral blood	Homo sapiens	44	Female	Health control	Healthy control			lipids		2020-03-13
HC36	Peripheral blood	Homo sapiens	50	Female	Health control	Healthy control			lipids		2020-03-13
HC37	Peripheral blood	Homo sapiens	46	Female	Health control	Healthy control			lipids		2020-03-13
HC38	Peripheral blood	Homo sapiens	38	Male	Health control	Healthy control			lipids		2020-03-13
HC39	Peripheral blood	Homo sapiens	52	Female	Health control	Healthy control			lipids		2020-03-13
HC40	Peripheral blood	Homo sapiens	31	Male	Health control	Healthy control			lipids		2020-03-13
HC41	Peripheral blood	Homo sapiens	38	Female	Health control	Healthy control			lipids		2020-03-13
HC42	Peripheral blood	Homo sapiens	43	Female	Health control	Healthy control			lipids		2020-03-13
HC43	Peripheral blood	Homo sapiens	35	Female	Health control	Healthy control			lipids		2020-03-13
HC44	Peripheral blood	Homo sapiens	35	Female	Health control	Healthy control			lipids		2020-03-13
HC45	Peripheral blood	Homo sapiens	38	Male	Health control	Healthy control			lipids		2020-03-13
HC46	Peripheral blood	Homo sapiens	20	Male	Health control	Healthy control			lipids		2020-03-13
HC47	Peripheral blood	Homo sapiens	38	Female	Health control	Healthy control			lipids		2020-03-13
HC48	Peripheral blood	Homo sapiens	35	Male	Health control	Healthy control			lipids		2020-03-13
HC49	Peripheral blood	Homo sapiens	32	Male	Health control	Healthy control			lipids		2020-03-13
HC50	Peripheral blood	Homo sapiens	35	Male	Health control	Healthy control			lipids		2020-03-13
HC51	Peripheral blood	Homo sapiens	18	Female	Health control	Healthy control			lipids		2020-03-13
HC52	Peripheral blood	Homo sapiens	26	Male	Health control	Healthy control			lipids		2020-03-13
HC53	Peripheral blood	Homo sapiens	20	Female	Health control	Healthy control			lipids		2020-03-13
HC54	Peripheral blood	Homo sapiens	22	Male	Health control	Healthy control			lipids		2020-03-13
HC55	Peripheral blood	Homo sapiens	43	Female	Health control	Healthy control			lipids		2020-03-13
HC56	Peripheral blood	Homo sapiens	47	Female	Health control	Healthy control			lipids		2020-03-13
HC57	Peripheral blood	Homo sapiens	23	Male	Health control	Healthy control			lipids		2020-03-13
HC58	Peripheral blood	Homo sapiens	39	Male	Health control	Healthy control			lipids		2020-03-13
HC59	Peripheral blood	Homo sapiens	42	Male	Health control	Healthy control			lipids		2020-03-13
HC60	Peripheral blood	Homo sapiens	56	Female	Health control	Healthy control			lipids		2020-03-13
HC61	Peripheral blood	Homo sapiens	46	Female	Health control	Healthy control			lipids		2020-03-13
HC62	Peripheral blood	Homo sapiens	43	Male	Health control	Healthy control			lipids		2020-03-13
COV001	Peripheral blood	Homo sapiens	58	Male	Symptomatic	Severe		COV083	lipids	2020-02-06	2020-02-27	COV083	2020-03-13							(+)	(+)	(+)	Yes	Abnormal	No
COV002	Peripheral blood	Homo sapiens	40	Male	Symptomatic	Severe	Short-term nucleic acid test positive		lipids	2020-02-19	2020-02-27									(+)	(+)	(-)	Yes	Abnormal	Yes
COV003	Peripheral blood	Homo sapiens	38	Female	Symptomatic	Severe		COV056	lipids	2020-01-31	2020-02-27	COV056	2020-03-08							(+)	(+)	(+)	Yes	Abnormal	Yes
COV004	Peripheral blood	Homo sapiens	67	Female	Symptomatic	Severe		COV104	lipids	2020-02-15	2020-02-27	COV104	2020-03-14							(+)	(+)	(+)	Yes	Abnormal	Yes
COV005	Peripheral blood	Homo sapiens	70	Female	Symptomatic	Severe		COV105	lipids	2020-02-11	2020-02-27	COV105	2020-03-14							(+)	(+)	(+)	Yes	Abnormal	Yes
COV006	Peripheral blood	Homo sapiens	41	Female	Symptomatic	Severe	Short-term nucleic acid test positive	COV066	lipids	2020-02-13	2020-02-27	COV066	2020-03-10							(+)	(+)	(+)	Yes	Abnormal	No
COV007	Peripheral blood	Homo sapiens	52	Male	Symptomatic	Severe	Long-term nucleic acid test positive	COV107, COV129	lipids	2020-02-12	2020-02-27	COV107	2020-03-14	COV129	2020-03-24					(+)	(+)	(+)	Yes	Abnormal	No
COV008	Peripheral blood	Homo sapiens	64	Male	Symptomatic	Severe	Short-term nucleic acid test positive		lipids	2020-02-13	2020-02-27									(+)	(+)	(+)	Yes	Abnormal	No
COV009	Peripheral blood	Homo sapiens	68	Male	Symptomatic	Severe	Short-term nucleic acid test positive	COV067, COV137	lipids	2020-02-17	2020-02-27	COV067	2020-03-10	COV137	2020-03-24					(+)	(+)	(+)	Yes	Abnormal	Yes
COV010	Peripheral blood	Homo sapiens	65	Female	Symptomatic	Moderate		COV109	lipids	2020-02-24	2020-02-27	COV109	2020-03-14							(+)	(+)	(+)	Yes	NA	Yes
COV011	Peripheral blood	Homo sapiens	72	Male	Symptomatic	Severe		COV041, COV078	lipids	2020-02-14	2020-02-27	COV041	2020-03-08	COV078	2020-03-13					(+)	(+)	(+)	Yes	Abnormal	Yes
COV012	Peripheral blood	Homo sapiens	63	Male	Symptomatic	Severe		COV031, COV042, COV077(dead)	lipids	2020-02-10	2020-02-27	COV031	2020-03-03	COV042	2020-03-08	COV077(dead)	2020-03-13			(+)	(+)	(-)	Yes	Abnormal	Yes
COV013	Peripheral blood	Homo sapiens	69	Male	Symptomatic	Severe			lipids	2020-02-07	2020-02-27									(+)	(+)	(+)	Yes	Abnormal	No
COV014	Peripheral blood	Homo sapiens	52	Female	Symptomatic	Severe	Long-term nucleic acid test positive		lipids	2020-02-10	2020-02-27									(+)	(+)	(+)	Yes	Abnormal	Yes
COV015	Peripheral blood	Homo sapiens	31	Male	Symptomatic	Severe	Long-term nucleic acid test positive		lipids	2020-02-02	2020-02-28									(+)	(+)	(+)	Yes	Abnormal	No
COV016	Peripheral blood	Homo sapiens	47	Male	Symptomatic	Severe		COV123	lipids	2020-02-06	2020-02-28	COV123	2020-03-20							(+)	(+)	(+)	Yes	Abnormal	No
COV017	Peripheral blood	Homo sapiens	43	Male	Symptomatic	Moderate	Short-term nucleic acid test positive	COV125	lipids	2020/2/2	2020-02-28	COV125	2020-03-20							(+)	(+)	(-)	Yes	NA	Yes
COV018	Peripheral blood	Homo sapiens	55	Male	Symptomatic	Severe	Long-term nucleic acid test positive		lipids	2020/2/16	2020-02-28									(+)	(+)	(+)	Yes	Abnormal	No
COV019	Peripheral blood	Homo sapiens	68	Female	Symptomatic	Severe	Short-term nucleic acid test positive		lipids	2020-02-12	2020-02-28									(+)	(+)	(-)	Yes	Abnormal	Yes
COV020	Peripheral blood	Homo sapiens	60	Female	Symptomatic	Severe			lipids	2020-02-11	2020-02-28									(+)	(+)	(-)	Yes	Abnormal	No
COV021	Peripheral blood	Homo sapiens	81	Female	Symptomatic	Severe			lipids	2020-02-07	2020-02-29									(+)	(+)	(+)	Yes	Abnormal	No
COV022	Peripheral blood	Homo sapiens	75	Male	Symptomatic	Moderate			lipids	2020-02-13	2020-02-29									(+)	(+)	(+)	Yes	NA	Yes
COV023	Peripheral blood	Homo sapiens	70	Male	Symptomatic	Severe	Long-term nucleic acid test positive		lipids	2020-02-22	2020-02-29									(+)	(+)	(-)	Yes	Abnormal	Yes
COV024	Peripheral blood	Homo sapiens	69	Male	Symptomatic	Severe	Short-term nucleic acid test positive		lipids	2020-02-13	2020-02-29									(+)	(+)	(-)	Yes	Abnormal	Yes
COV025	Peripheral blood	Homo sapiens	78	Male	Symptomatic	Severe			lipids	2020-02-14	2020-02-29									(+)	(+)	(-)	Yes	Abnormal	Yes
COV026	Peripheral blood	Homo sapiens	77	Male	Symptomatic	Severe			lipids	2020-02-24	2020-03-01									(+)	(+)	(-)	Yes	Abnormal	Yes
COV027	Peripheral blood	Homo sapiens	55	Female	Symptomatic	Severe	Long-term nucleic acid test positive		lipids	2020-02-13	2020-03-01									(+)	(+)	(-)	Yes	Abnormal	Yes
COV028	Peripheral blood	Homo sapiens	61	Female	Symptomatic	Severe	Long-term nucleic acid test positive		lipids	2020-02-10	2020-03-01									(+)	(+)	(+)	Yes	Abnormal	Yes
COV029	Peripheral blood	Homo sapiens	60	Male	Symptomatic	Severe	Long-term nucleic acid test positive	COV039, COV040, COV079, COV126	lipids	2020-02-06	2020-03-01	COV039	2020-03-07	COV040	2020-03-08	COV079	2020-03-13	COV126	2020-03-20	(+)	(+)	(+)	Yes	Abnormal	Yes
COV030	Peripheral blood	Homo sapiens	63	Female	Symptomatic	Severe		COV052	lipids	2020-02-29	2020-03-01	COV052	2020-03-08							(+)	(+)	(+)	Yes	Abnormal	Yes
COV032	Peripheral blood	Homo sapiens	69	Male	Symptomatic	Severe	Short-term nucleic acid test positive		lipids	2020-03-02	2020-03-04									(+)	(+)	(-)	Yes	Abnormal	Yes
COV033	Peripheral blood	Homo sapiens	36	Male	Symptomatic	Severe	Short-term nucleic acid test positive		lipids	2020-03-02	2020-03-04									(+)	(-)	(-)	Yes	Abnormal	Yes
COV034	Peripheral blood	Homo sapiens	62	Female	Symptomatic	Severe	Short-term nucleic acid test positive		lipids	2020-03-03	2020-03-04									(+)	(+)	(-)	Yes	Abnormal	Yes
COV035	Peripheral blood	Homo sapiens	35	Female	Symptomatic	Moderate		COV043	lipids	2020-03-04	2020-03-05	COV043	2020-03-08							(+)	(+)	(+)	Yes	Abnormal	No
COV036	Peripheral blood	Homo sapiens	30	Male	Symptomatic	Moderate	Short-term nucleic acid test positive		lipids	2020-02-06	2020-03-07									(+)	(+)	(+)	Yes	NA	No
COV037	Peripheral blood	Homo sapiens	85	Female	Symptomatic	Severe			lipids	2020-02-10	2020-03-07									(+)	(+)	(+)	Yes	Abnormal	Yes
COV038	Peripheral blood	Homo sapiens	64	Female	Symptomatic	Severe			lipids	2020-02-13	2020-03-07									(+)	(+)	(-)	Yes	Abnormal	No
COV044	Peripheral blood	Homo sapiens	60	Female	Symptomatic	Moderate		COV068, COV113	lipids	2020-02-06	2020-03-08	COV068	2020-03-10	COV113	2020-03-15					(+)	(+)	(-)	Yes	Abnormal	Yes
COV045	Peripheral blood	Homo sapiens	67	Female	Symptomatic	Severe	Long-term nucleic acid test positive	COV115, COV136	lipids	2020-02-10	2020-03-08	COV115	2020-03-15	COV136	2020-03-24					(+)	(+)	(-)	Yes	Abnormal	No
COV046	Peripheral blood	Homo sapiens	37	Male	Symptomatic	Moderate		COV110	lipids	2020-01-30	2020-03-08	COV110	2020-03-14							(+)	(+)	(+)	Yes	Abnormal	No
COV047	Peripheral blood	Homo sapiens	69	Male	Symptomatic	Severe	Short-term nucleic acid test positive	COV111, COV130	lipids	2020-02-09	2020-03-08	COV111	2020-03-15	COV130	2020-03-24					(+)	(+)	(+)	Yes	Abnormal	Yes
COV048	Peripheral blood	Homo sapiens	65	Female	Symptomatic	Moderate		COV116	lipids	2020-02-11	2020-03-08	COV116	2020-03-15							(+)	(+)	(+)	Yes	Abnormal	Yes
COV049	Peripheral blood	Homo sapiens	77	Female	Symptomatic	Severe		COV103	lipids	2020-03-02	2020-03-08	COV103	2020-03-14							(+)	(+)	(+)	Yes	Abnormal	Yes
COV050	Peripheral blood	Homo sapiens	55	Female	Symptomatic	Moderate		COV121	lipids	2020-02-09	2020-03-08	COV121	2020-03-20							(+)	(+)	(+)	Yes	Abnormal	Yes
COV051	Peripheral blood	Homo sapiens	74	Male	Symptomatic	Severe	Short-term nucleic acid test positive	COV108	lipids	2020-02-06	2020-03-08	COV108	2020-03-14							(+)	(+)	(+)	Yes	Abnormal	Yes
COV053	Peripheral blood	Homo sapiens	70	Female	Symptomatic	Severe		COV112	lipids	2020-02-11	2020-03-08	COV112	2020-03-15							(+)	(+)	(+)	Yes	Abnormal	Yes
COV054	Peripheral blood	Homo sapiens	45	Female	Symptomatic	Moderate	Short-term nucleic acid test positive		lipids	2020-02-10	2020-03-08									(+)	(+)	(-)	Yes	Abnormal	No
COV055	Peripheral blood	Homo sapiens	76	Male	Symptomatic	Severe		COV063, COV132	lipids	2020-01-30	2020-03-08	COV063	2020-03-09	COV132	2020-03-24					(+)	(+)	(+)	Yes	Abnormal	Yes
COV057	Peripheral blood	Homo sapiens	69	Male	Symptomatic	Severe		COV114, COV135	lipids	2020-02-09	2020-03-08	COV114	2020-03-15	COV135	2020-03-24					(+)	(+)	(+)	Yes	Abnormal	Yes
COV058	Peripheral blood	Homo sapiens	64	Female	Symptomatic	Severe		COV117	lipids	2020-03-03	2020-03-08	COV117	2020-03-15							(+)	(+)	(+)	Yes	Abnormal	Yes
COV059	Peripheral blood	Homo sapiens	52	Male	Symptomatic	Severe	Short-term nucleic acid test positive	COV082	lipids	2020-02-06	2020-03-08	COV082	2020-03-13							(+)	(+)	(+)	Yes	Abnormal	No
COV060	Peripheral blood	Homo sapiens	59	Female	Symptomatic	Severe	Short-term nucleic acid test positive		lipids	2020-02-06	2020-03-08									(+)	(+)	(+)	Yes	Abnormal	Yes
COV061	Peripheral blood	Homo sapiens	35	Male	Symptomatic	Moderate	Short-term nucleic acid test positive		lipids	2020-03-08	2020-03-09									(+)	(+)	(-)	Yes	NA	No
COV062	Peripheral blood	Homo sapiens	64	Female	Symptomatic	Severe	Short-term nucleic acid test positive	COV106	lipids	2020-03-01	2020-03-09	COV106	2020-03-14							(+)	(-)	(-)	Yes	Abnormal	Yes
COV064	Peripheral blood	Homo sapiens	52	Female	Symptomatic	Moderate			lipids	2020-03-09	2020-03-10									(+)	(+)	(-)	Yes	NA	No
COV065	Peripheral blood	Homo sapiens	56	Female	Symptomatic	Moderate		COV134	lipids	2020-03-09	2020-03-10	COV134	2020-03-24							(+)	(+)	(-)	Yes	NA	Yes
COV069	Peripheral blood	Homo sapiens	69	Female	Symptomatic	Severe			lipids	2020-03-07	2020-03-10									(+)	(+)	(+)	Yes	Abnormal	Yes
COV070	Peripheral blood	Homo sapiens	44	Male	Symptomatic	Severe	Short-term nucleic acid test positive		lipids	2020-03-07	2020-03-10									(+)	(+)	(-)	Yes	Abnormal	No
COV071	Peripheral blood	Homo sapiens	62	Female	Symptomatic	Moderate			lipids	2020-03-09	2020-03-10									(+)	(+)	(+)	Yes	NA	No
COV072	Peripheral blood	Homo sapiens	46	Female	Symptomatic	Moderate	Long-term nucleic acid test positive		lipids	2020-03-07	2020-03-12									(+)	(+)	(+)	Yes	Abnormal	No
COV073	Peripheral blood	Homo sapiens	36	Female	Symptomatic	Moderate	Long-term nucleic acid test positive		lipids	2020-03-07	2020-03-12									(+)	(+)	(+)	Yes	Abnormal	Yes
COV074	Peripheral blood	Homo sapiens	48	Male	Symptomatic	Moderate	Short-term nucleic acid test positive		lipids	2020-02-08	2020-03-12									(+)	(+)	(-)	Yes	Abnormal	No
COV075	Peripheral blood	Homo sapiens	36	Male	Symptomatic	Moderate	Short-term nucleic acid test positive		lipids	2020-02-21	2020-03-12									(+)	(+)	(+)	Yes	Abnormal	Yes
COV076	Peripheral blood	Homo sapiens	53	Female	Symptomatic	Moderate		COV093	lipids	2020-03-07	2020-03-12	COV093	2020-03-13							(+)	(+)	(+)	Yes	Abnormal	Yes
COV080	Peripheral blood	Homo sapiens	59	Female	Symptomatic	Moderate	Long-term nucleic acid test positive	COV127	lipids	2020-03-07	2020-03-13	COV127	2020-03-24							(+)	(+)	(+)	Yes	NA	Yes
COV081	Peripheral blood	Homo sapiens	66	Female	Symptomatic	Moderate	Short-term nucleic acid test positive	COV122	lipids	2020-02-25	2020-03-13	COV122	2020-03-20							(+)	(+)	(+)	Yes	NA	Yes
COV084	Peripheral blood	Homo sapiens	57	Male	Symptomatic	Moderate		COV120, COV133	lipids	2020-03-07	2020-03-13	COV120	2020-03-20	COV133	2020-03-24					(+)	(+)	(-)	Yes	NA	No
COV085	Peripheral blood	Homo sapiens	55	Female	Symptomatic	Moderate	Short-term nucleic acid test positive		lipids	2020-02-16	2020-03-13									(+)	(+)	(+)	Yes	Abnormal	Yes
COV086	Peripheral blood	Homo sapiens	39	Female	Symptomatic	Moderate	Short-term nucleic acid test positive		lipids	2020-03-07	2020-03-13									(+)	(+)	(-)	Yes	Abnormal	No
COV087	Peripheral blood	Homo sapiens	60	Male	Symptomatic	Moderate	Short-term nucleic acid test positive		lipids	2020-03-09	2020-03-13									(+)	(+)	(+)	Yes	Abnormal	Yes
COV089	Peripheral blood	Homo sapiens	47	Female	Symptomatic	Moderate	Long-term nucleic acid test positive		lipids	2020-03-10	2020-03-13									(+)	(+)	(+)	Yes	Abnormal	No
COV091	Peripheral blood	Homo sapiens	64	Male	Symptomatic	Moderate			lipids	2020-03-09	2020-03-13									(+)	(+)	(-)	Yes	Abnormal	Yes
COV092	Peripheral blood	Homo sapiens	45	Male	Symptomatic	Moderate	Short-term nucleic acid test positive		lipids	2020-03-10	2020-03-13									(+)	(-)	(-)	Yes	Abnormal	Yes
COV094	Peripheral blood	Homo sapiens	34	Male	Symptomatic	Moderate	Short-term nucleic acid test positive		lipids	2020-03-10	2020-03-13									(+)	(-)	(-)	Yes	Normal	Yes
COV095	Peripheral blood	Homo sapiens	53	Female	Symptomatic	Moderate	Long-term nucleic acid test positive		lipids	2020-02-28	2020-03-14									(+)	(+)	(-)	Yes	Abnormal	Yes
COV096	Peripheral blood	Homo sapiens	60	Female	Symptomatic	Moderate	Short-term nucleic acid test positive		lipids	2020-03-07	2020-03-14									(+)	(+)	(-)	Yes	Abnormal	Yes
COV097	Peripheral blood	Homo sapiens	53	Male	Symptomatic	Moderate	Short-term nucleic acid test positive		lipids	2020-02-20	2020-03-14									(+)	(+)	(+)	Yes	Abnormal	No
COV098	Peripheral blood	Homo sapiens	53	Female	Symptomatic	Moderate			lipids	2020-03-07	2020-03-14									(+)	(+)	(+)	Yes	Abnormal	No
COV099	Peripheral blood	Homo sapiens	21	Female	Symptomatic	Moderate	Short-term nucleic acid test positive		lipids	2020-03-07	2020-03-14									(+)	(+)	(-)	Yes	Abnormal	Yes
COV100	Peripheral blood	Homo sapiens	67	Female	Symptomatic	Moderate	Short-term nucleic acid test positive		lipids	2020-03-07	2020-03-14									(+)	(+)	(-)	Yes	Abnormal	No
COV101	Peripheral blood	Homo sapiens	61	Female	Symptomatic	Moderate	Long-term nucleic acid test positive		lipids	2020-03-07	2020-03-14									(+)	(+)	(-)	Yes	Abnormal	Yes
COV102	Peripheral blood	Homo sapiens	65	Female	Symptomatic	Moderate			lipids	2020-03-07	2020-03-14									(+)	(+)	(+)	Yes	Abnormal	Yes
COV118	Peripheral blood	Homo sapiens	43	Female	Symptomatic	Moderate	Long-term nucleic acid test positive		lipids	2020-03-05	2020-03-17									(+)	(+)	(+)	Yes	NA	No
COV119	Peripheral blood	Homo sapiens	56	Male	Symptomatic	Severe	Short-term nucleic acid test positive	COV124	lipids	2020-02-10	2020-03-17	COV124	2020-03-20							(+)	(+)	(-)	Yes	Abnormal	No
COV128	Peripheral blood	Homo sapiens	20	Female	Symptomatic	Moderate			lipids	2020-03-22	2020-03-24									(+)	(+)	(-)	Yes	NA	No
COV131	Peripheral blood	Homo sapiens	70	Female	Symptomatic	Moderate	Long-term nucleic acid test positive		lipids	2020-03-22	2020-03-24									(+)	(+)	(-)	Yes	NA	Yes
COV138	Peripheral blood	Homo sapiens	60	Male	Asymptomatic	Asymptomatic infection			lipids	2020-03-27	2020-04-03									(+)	(+)	(-)	No	Abnormal	No
COV139	Peripheral blood	Homo sapiens	64	Female	Asymptomatic	Asymptomatic infection			lipids	2020-03-30	2020-04-03									(+)	(+)	(+)	No	Abnormal	Yes
COV140	Peripheral blood	Homo sapiens	25	Male	Asymptomatic	Asymptomatic infection			lipids	2020-03-31	2020-04-03									(+)	(+)	(+)	No	Abnormal	No
COV141	Peripheral blood	Homo sapiens	35	Male	Asymptomatic	Asymptomatic infection			lipids	2020-03-23	2020-04-03									(+)	(+)	(-)	No	Abnormal	No
COV142	Peripheral blood	Homo sapiens	76	Female	Asymptomatic	Asymptomatic infection			lipids	2020-03-20	2020-04-03									(+)	(+)	(-)	No	Abnormal	Yes
COV143	Peripheral blood	Homo sapiens	45	Male	Asymptomatic	Asymptomatic infection			lipids	2020-03-29	2020-04-03									(+)	(+)	(-)	No	Abnormal	No
COV144	Peripheral blood	Homo sapiens	27	Female	Asymptomatic	Asymptomatic infection			lipids	2020-03-28	2020-04-03									(+)	(+)	(-)	No	Normal	No
COV145	Peripheral blood	Homo sapiens	67	Female	Symptomatic	Moderate	Short-term nucleic acid test positive		lipids	2020-03-22	2020-04-03									(+)	(+)	(-)	Yes	NA	Yes
COV146	Peripheral blood	Homo sapiens	20	Male	Asymptomatic	Asymptomatic infection			lipids	2020-03-24	2020-04-03									(+)	(+)	(-)	No	Normal	No
COV147	Peripheral blood	Homo sapiens	72	Male	Asymptomatic	Asymptomatic infection			lipids	2020-03-24	2020-04-03									(+)	(-)	(-)	No	Normal	No
COV148	Peripheral blood	Homo sapiens	38	Male	Asymptomatic	Asymptomatic infection			lipids	2020-03-24	2020-04-03									(+)	(+)	(-)	No	Normal	No
COV149	Peripheral blood	Homo sapiens	80	Female	Asymptomatic	Asymptomatic infection			lipids	2020-03-20	2020-04-03									(+)	(+)	(-)	No	Abnormal	Yes
COV150	Peripheral blood	Homo sapiens	30	Male	Asymptomatic	Asymptomatic infection			lipids	2020-03-26	2020-04-03									(+)	(+)	(-)	No	Normal	No
COV151	Peripheral blood	Homo sapiens	91	Female	Asymptomatic	Asymptomatic infection			lipids	2020-03-20	2020-04-03									(+)	(+)	(-)	No	Abnormal	Yes
COV152	Peripheral blood	Homo sapiens	56	Female	Symptomatic	Moderate	Short-term nucleic acid test positive		lipids	2020-03-30	2020-04-03									(+)	(+)	(-)	Yes	Abnormal	No
COV153	Peripheral blood	Homo sapiens	27	Male	Asymptomatic	Asymptomatic infection			lipids	2020-03-25	2020-04-03									(+)	(+)	(-)	No	Abnormal	No
COV154	Peripheral blood	Homo sapiens	39	Male	Asymptomatic	Asymptomatic infection			lipids	2020-03-25	2020-04-03									(+)	(-)	(-)	No	Normal	Yes
COV155	Peripheral blood	Homo sapiens	50	Female	Asymptomatic	Asymptomatic infection			lipids	2020-03-29	2020-04-03									(+)	(+)	(-)	No	Abnormal	Yes
