# Supplementary material for: Lipid alternations in the plasma of COVID-19 patients with various clinical presentations
Source: Front Immunol. 2023 Aug 29;14:1221493. doi: 10.3389/fimmu.2023.1221493 (PMC10495680; doi:10.3389/fimmu.2023.1221493)
Supplement: Supplementary Table 2 — Summary of lipids in this study. [file Table_2.xlsx]

## Sheet: Sheet2
Compounds	Subclass	Class	Sum of carbons in chains	Sum of double bonds in chains	HC01	HC02	HC03	HC04	HC05	HC06	HC07	HC08	HC09	HC10	HC11	HC12	HC13	HC14	HC15	HC16	HC17	HC18	HC19	HC20	HC21	HC22	HC23	HC24	HC25	HC26	HC27	HC28	HC29	HC30	HC63	HC64	HC65	HC66	HC67	HC31	HC32	HC33	HC34	HC35	HC36	HC37	HC38	HC39	HC40
12,13-EpOME	Eicosanoid	FA	18	1	16333	14445	18374	17103	11559	20009	9801.9	13354	12173	11624	23486	23468	19852	10547	16291	9257.8	16523	18919	10857	23052	26262	21340	6561.2	15309	9034.6	15984	10993	19715	24690	18796	25935	17197	25416	27977	16558	11688	13791	45281	9790.6	22489	18885	17467	16795	30822	13617
FFA(20:5)	Eicosanoid	FA	20	5	24274	32666	33426	43112	44942	51576	26406	60936	69485	51067	36293	86461	65858	42578	42665	42824	27172	53924	54579	40501	36821	118560	56304	44741	82770	65235	58180	65654	47999	77708	71613	70555	92366	88749	95509	76799	38631	21793	44495	19785	45956	23877	72961	95579	38658
9,10-DiHOME	Eicosanoid	FA	18	1	9044.1	10368	16848	6733.2	11445	14054	29343	24797	5465.3	2989.7	15670	9827.4	7305.7	4988.2	5586.7	3223	9724.6	21117	8927	9591.2	36661	5027	3212.4	4434	4183.8	2391.8	3879	21668	13915	8310.2	4241.7	11156	24796	12445	4169.2	8135.2	1740.5	4951.4	5102.4	22433	3776.9	6156.4	4503.4	17079	9172.9
15-oxoETE	Eicosanoid	FA	20	4	433020	322400	257580	374010	432060	361580	224470	408140	392340	366270	339930	361300	316010	253930	191500	325410	314910	268500	323790	376330	383230	310800	311660	265600	337020	301090	315600	471030	264120	549150	259060	324440	271690	212610	254920	361620	377720	420550	232500	323340	408810	294570	432220	610010	388930
PGE3	Eicosanoid	FA	20	3	182670	188480	322870	208260	8013.1	134180	48592	19994	4381.1	384400	1001500	25616	46916	2820600	5486.9	92788	27445	107030	59836	27208	48404	42494	11552	9155.1	117630	187070	25252	40681	103870	50597	21551	34751	45792	998460	2557.8	33361	34315	38675	68938	10175	16974	7978.1	204930	45684	721310
Lipoxi-4	Eicosanoid	FA	20	4	8301.7	5513.1	4694.6	1238.6	10222	8992.4	6513.7	5574.7	12045	5140.5	10447	4096.6	12361	2658.9	7506.5	10114	4409.6	3684.1	12215	9854.1	5972.4	6871.3	14424	15425	2220.1	5855.3	6451.3	9022.1	1470.9	15141	7431.8	13225	1652.2	1477.6	8624.9	1029.5	12467	3326.4	4304.2	3003.2	8443.7	3745.1	4368.4	9032.6	7215.2
PGE2	Eicosanoid	FA	20	2	69413	25429	42317	28406	113360	57603	6454	69340	6742.1	40472	34999	5152.5	61230	1162900	3780.2	31399	17668	63294	66229	13026	17601	33147	5314.4	6933.1	333170	33816	6315.1	54064	37642	210770	4006.1	7701.6	8738.8	26463	1829.5	16955	7084.4	7893	17327	8457.5	15056	8030.3	154300	11042	28769
TxB3	Eicosanoid	FA	20	3	144850	385370	91075	177330	601990	715680	188470	191760	380670	126230	206770	62692	310000	68608	157140	537220	81708	14497	37166	58482	126210	233340	347980	338750	50712	87214	248150	43113	17568	58170	81178	160660	79788	58606	117160	33743	266130	66348	123990	53294	123740	42866	19613	512560	172780
TXB2	Eicosanoid	FA	20	2	180390	177170	42759	105180	236650	142490	37770	165400	208660	55593	90198	45174	62185	60675	18175	153250	186240	52904	193650	180730	268540	104300	103590	70657	24576	66829	59869	179250	45797	109440	46279	170080	52997	18144	44149	351930	276420	145470	50106	228410	165030	35282	196150	297250	176130
6 keto-PGF1α	Eicosanoid	FA	20	1	3144.4	4648.7	1371.4	881.4	4348	4629.1	614.11	1065.4	10090	1196.5	2134.3	160.35	2416.4	1080.6	750.58	4258.6	1745.1	1718.6	3179.4	3212.2	2698.3	1782.5	8240.8	1984.6	1272.3	1951.8	2172.7	4644	2001.9	3971.2	1308.8	3969.2	2168.5	2045.1	515.23	1305.5	4483.7	3300.2	1201.5	762.97	3208	1662.4	1090.7	6788.7	5281.4
FFA(4:0)	FFA	FA	4	0	673680	1499500	435850	793950	873190	982960	486930	923210	653370	374550	541610	465860	541450	546560	435940	952700	762090	370220	567770	453460	433220	502030	708060	477220	550240	592480	624420	586450	452130	688290	418520	524650	691430	522990	314220	477900	653640	855100	563570	696160	654060	462510	668020	1145500	744160
FFA(5:0)	FFA	FA	5	0	1026800	1277700	14141000	1174700	917270	1385800	809520	1101500	907800	717400	14036000	851860	1056200	867980	813220	1364400	1289700	937220	808300	784360	1521400	1023500	1356100	1313000	979260	1047500	1023300	604360	629450	638420	1307900	762880	1295700	860850	666870	781690	902760	1005000	953990	1121100	828540	732100	1140000	1470200	802850
FFA(6:0)	FFA	FA	6	0	3162000	3002800	1765800	2190900	6105000	5545300	2459200	3067100	7970700	1988500	6078900	1989800	3354700	1507100	1992700	3576500	4004700	2763900	6302000	4390400	4129700	4413800	8064400	4219500	1403500	4239400	3754500	6073800	2419300	6811800	3309600	4392300	1704700	1863900	2827500	3444700	7271400	3411600	2433300	2206700	4321100	2202400	2592100	5383000	6269800
FFA(8:0)	FFA	FA	8	0	1225100	1225100	811470	950880	1421000	1205200	810010	1318000	1217300	868190	1039300	1074700	1076700	860210	1088000	1294600	972380	942610	894710	922960	1101900	1053300	1459200	1000300	679490	1316600	1096900	1107400	856580	954190	1047700	1067900	1038700	880800	629140	1104000	1070600	995170	738200	863530	1168000	1105000	1134200	1199000	1425500
FFA(10:0)	FFA	FA	10	0	5887000	10771000	970910	1681800	7759200	2124200	3346600	5108700	8862700	5077000	2081800	1493700	3545200	2009400	779830	1558700	5547200	3295000	5394700	5210400	2797400	1758000	1969900	1154700	5435500	1385700	3783000	7742800	1855300	7416800	683750	3927600	4562300	1105700	1095600	4970900	4604700	2854600	5027900	2593800	6206800	3587700	5984200	10286000	9683900
FFA(11:0)	FFA	FA	11	0	1944600	1013600	1887500	2135100	1920300	2008100	1332300	2191900	1768100	1975700	2960800	2466600	2480000	2708100	2052600	4105300	2328000	3453100	2499500	2965800	2957300	2087000	2977700	2874500	1404600	2614900	1808700	1663800	1458800	1946800	2851800	2621100	1407600	2340800	1884400	2052500	2321200	2992600	2062900	2356100	2561500	2805500	1793200	1035400	2069000
FFA(12:0)	FFA	FA	12	0	6149200	4262400	3863300	4469300	8860400	6732300	3270700	5340300	6177700	4460900	5388900	6457400	4139300	5831700	4730500	7909700	7120700	4032600	7609600	5666400	4648100	4279500	3527900	3501500	7665200	3985100	3899300	3667100	2931400	4180500	3455500	3851600	4001000	3334100	2519000	4913200	4297600	4171600	3586800	4150900	3555300	3565700	4637700	4027500	5181000
FFA(13:0)	FFA	FA	13	0	5706300	3721000	5529700	8937800	9339700	4688400	2889300	6025900	4388900	3164800	8868900	2736400	4022000	4398800	2961900	5274700	4186100	8744100	2531000	3251400	4021600	3705600	5164100	4387100	3104300	3800000	7106300	4594000	2302900	3058600	2353600	2705900	2760000	3853600	2132100	4167000	4358300	9408000	3094200	2635900	2471700	2675200	2790300	2995800	4416200
FFA(14:0)	FFA	FA	14	0	1195600	1173100	728400	1097300	1766300	1286500	550260	976810	1308400	1376500	804190	991340	1018700	630260	750890	1139400	753670	798170	947440	779640	836700	1068100	741750	1148200	832500	1191100	798530	3262700	1851700	2418400	788020	1232200	1067600	773390	1304200	1689900	1347300	804980	791310	1596000	1107400	924060	1744200	2672200	972380
FFA(15:0)	FFA	FA	15	0	700830	605590	414430	545250	571590	547670	390490	549330	551700	490870	385440	485250	445140	402800	429650	578010	454520	467880	423220	421110	599040	376560	434110	467220	393050	427670	417850	914860	548480	832410	447610	662150	550660	389630	527870	677750	616860	433710	358350	631020	556720	408400	675250	748800	452060
FFA(16:0)	FFA	FA	16	0	4512200	3808800	2094100	3127200	4002600	3401800	2326400	3486100	3892700	3667700	2387500	3718800	3050000	2390800	2550500	3120100	3279000	2933700	3403100	4065600	3401400	3104100	3047400	3303900	2355700	3452300	2557900	5988000	3769400	5736500	2700700	3538600	3969400	2971800	3420900	4265500	4424400	2990000	2782800	4163100	3671700	3140800	4642700	5365200	3821800
FFA(17:0)	FFA	FA	17	0	500650	434920	242550	287780	442510	433230	239170	376820	518280	520020	310050	488280	375160	257980	340470	300420	393160	292300	288230	296590	288910	346320	333500	372800	310860	392480	314930	730760	493810	796950	332780	418000	427560	322020	485540	502430	568810	358160	332210	548440	426410	319460	645880	719690	384810
FFA(18:0)	FFA	FA	18	0	4499900	5620800	3613800	3554600	4936400	5252700	4118600	5138300	5231900	5589200	4386400	5742300	4323100	3692300	4054600	4185200	4829100	3747000	4547800	4557400	4049100	4050000	4279500	4199900	3950700	4749400	4128500	7725000	5080300	7312900	5855300	5146900	5518600	4498200	5320300	5917100	5938800	4590300	4604400	7068600	5654800	4426900	7003200	7340900	5329200
FFA(22:0)	FFA	FA	22	0	123030	124400	69125	237090	126430	118880	124090	188660	127420	113220	197080	92386	162880	184150	111770	120110	160050	145940	98829	110010	173500	174660	103670	166780	111800	125150	114630	181910	135500	149590	151140	124880	100910	101150	102740	147340	161880	133850	174320	195850	96241	118410	177780	146360	133740
FFA(24:0)	FFA	FA	24	0	39035	31873	51434	46740	68313	52242	49755	39668	25567	36116	55627	81179	21546	29824	29612	21710	39067	28542	38346	46379	60610	89401	28969	30599	41322	49132	36901	49110	42731	41525	53775	35443	107800	33144	29602	52282	41006	26701	37115	99553	27993	42006	40431	47665	63208
FFA(14:1)	FFA	FA	14	1	79280	22516	2782	8531.7	170280	47670	4797.3	84586	122930	204690	44376	321300	133330	14523	45660	32400	67882	24776	13809	10646	5175.8	75884	37700	89647	18254	60588	21911	182970	170750	371350	28192	148470	174710	46916	155430	137750	175620	25014	36146	167080	143200	60313	87296	634710	80208
FFA(16:1)	FFA	FA	16	1	274280	263300	37227	55369	737900	72557	50547	75270	287120	962330	34669	897490	347190	42948	372940	80915	51941	67393	49696	51747	67431	565930	140030	525530	119740	211460	113870	2287800	838550	785690	243590	323430	264030	276780	1022900	303630	514800	30008	202120	283520	145110	114850	492680	3248900	249060
FFA(17:1)	FFA	FA	17	1	180550	119940	52497	54131	222200	82213	60573	72302	123760	329570	48194	226450	168310	36861	161200	44900	60067	63805	40259	60450	66481	181420	89284	181640	74568	123990	61073	402390	366070	297660	106440	136950	142950	140810	329490	176580	214340	58237	133720	161120	101630	75537	203400	581180	129170
FFA(18:1)	FFA	FA	18	1	3824200	2812300	769870	1685500	4330400	2423100	842020	2708800	2996500	4197500	1378000	4589200	2641100	1124400	2076900	1500800	1673200	1078800	1290200	1823500	2375600	3059200	2145800	3214500	1252300	2960000	1508200	6543000	4618100	6614000	2430600	3122400	3994900	2416200	4179900	3357300	4055400	1297400	2300500	4377400	2713100	1857800	4238000	7316800	2811500
FFA(19:1)	FFA	FA	19	1	65089	56278	9650.6	40348	84769	55664	11892	53850	68271	87123	36024	60118	40854	19623	38798	35537	37313	22032	26238	31121	25595	63481	32702	52055	20579	55418	27674	162200	75939	134030	29499	58377	64755	41793	79749	64042	83593	27422	30738	93577	63828	79620	93090	204860	57648
FFA(20:1)	FFA	FA	20	1	144310	103710	53546	53131	210270	87364	66573	136360	141410	338690	67815	243050	124280	52049	134200	65600	97370	48077	40143	61091	102060	126490	73644	204650	55605	130990	95846	403790	288830	572400	140960	131980	230190	139370	334410	132610	229730	67195	132990	333570	121380	82489	240880	657390	110690
FFA(22:1)	FFA	FA	22	1	20842	27294	23242	11965	38244	23639	12709	19567	35503	57156	20179	37695	10744	8767.9	34632	16349	18634	19671	16170	25814	13008	39420	11423	48429	14573	26521	27839	71479	33799	76491	8319.9	20807	64745	17171	51379	17698	32705	20653	26575	42419	12789	25287	31560	68993	20462
FFA(24:1)	FFA	FA	24	1	31682	14410	38834	13356	34729	27370	33538	17218	33040	50926	10817	21989	15976	16002	23543	20773	26707	23371	21239	18529	7227.4	24425	36545	48939	27832	31839	43691	57493	64423	74591	30475	20721	42391	50135	79996	40811	25174	32381	22433	40704	38229	35012	29005	32558	24631
FFA(16:2)	FFA	FA	16	2	65488	76549	24667	37471	100900	118230	31796	137830	143500	153640	67687	326100	157710	33457	69287	30611	50267	31084	49536	41800	85840	82382	60330	66680	44933	96290	50407	140180	186310	214490	116350	118000	78089	71556	143960	179830	204700	55919	52940	120940	127870	72628	229780	375960	68119
FFA(18:2)	FFA	FA	18	2	2974100	2251900	615600	942980	2821100	1993300	735250	2262600	2461300	3161100	1231700	4527400	2515700	691170	1646000	758760	1325900	1006600	1068900	1398700	2516400	1983400	1287600	2501000	874030	2321800	1068100	4242400	3765400	4980700	2386400	2461900	3077800	2012800	3535400	2865700	3966400	1194200	1862300	3419800	2650400	1782300	3971000	5956500	2347900
FFA(20:2)	FFA	FA	20	2	72574	51647	33765	50958	89714	75352	73868	86104	99777	178250	52546	174540	127550	45247	94219	29232	33311	49347	29905	29893	40885	106510	44746	102620	51640	94331	59575	95708	169440	162330	89333	64135	95187	65348	195500	106540	126580	42743	81438	97586	81412	88060	137810	221340	61440
FFA(18:3)	FFA	FA	18	3	280870	243470	119170	86500	252880	154690	78478	268760	270240	559670	208740	917810	650600	86014	241170	79341	101570	120480	79578	82752	221830	190350	216280	463140	115270	227480	203000	638360	959390	1313500	299090	442440	359450	300530	686920	239270	413790	89462	234440	329220	239600	144580	339080	1300800	193800
FFA(20:3)	FFA	FA	20	3	31853	24541	12463	24212	47572	50884	27295	39252	57869	51413	25478	65637	53799	28493	29727	24494	19240	29847	26503	12939	16205	43489	23862	33462	34927	52607	23342	43223	42863	48044	28161	29352	29020	27190	56248	54980	41418	14470	26107	30508	34084	25093	69375	96035	25347
FFA(18:4)	FFA	FA	18	4	39584	56643	1739.9	2177.1	66958	27267	5448.4	81250	62343	62981	3248.3	67665	73830	25438	28958	26939	10124	71486	17389	29328	47584	49730	46613	68779	35620	74345	58523	151810	160430	167740	28016	139050	37777	30681	63374	110530	34524	8630.3	33468	23748	51148	32423	115060	180390	43001
FFA(20:4)	FFA	FA	20	4	194290	270010	106360	189100	323890	356270	191530	421190	333120	347090	193000	618480	381270	229390	213510	309010	232950	213370	312550	248860	219090	597240	158760	262050	197390	494690	223160	302910	135070	326390	272250	292100	220340	175040	263260	429860	364250	204250	233430	193990	226810	165980	406750	616940	252820
FFA(22:4)	FFA	FA	22	4	99907	106260	39049	49050	149290	139490	55350	143640	128190	189990	66937	209760	132100	55307	101090	89870	69585	56895	66217	67246	77503	173350	82247	119370	48471	183410	75364	162670	78079	157090	85277	114340	102860	81351	137240	173800	144090	61201	71824	86634	119340	75633	169300	361560	95885
FFA(24:4)	FFA	FA	24	4	137640	136830	111410	123090	128900	122920	212800	135700	150850	164120	91805	158350	159120	119920	132970	112150	154390	136310	137400	191040	114520	137160	116360	129090	102880	179070	135540	183040	161500	170230	149260	111960	103240	103530	119460	138350	184000	146790	124050	157980	149390	151440	161290	176440	153910
FFA(22:5)	FFA	FA	22	5	53920	47370	14666	29576	111620	80254	22424	116330	97505	119640	28921	184820	98765	26189	54259	33352	27654	25416	37592	29033	43347	107570	44602	79831	28210	99300	41666	109780	57778	144130	63080	82823	85099	57112	104920	111300	93111	26512	47957	63673	90729	44689	124020	282130	49216
FFA(22:6)	FFA	FA	22	6	61425	64251	30403	65223	102180	99549	49803	91652	112820	112990	49509	154650	134460	41165	69032	38716	46986	25015	54387	48904	52204	129750	55303	63668	53521	96410	81717	89005	122340	185190	72188	101360	124650	83197	134060	123350	118320	46728	59206	79737	90976	62316	106340	250730	66513
FFA(24:6)	FFA	FA	24	6	202170	186190	221820	232290	157000	338280	173880	234600	218760	200000	169070	238760	165310	172340	168000	158730	154380	192120	195420	209070	152810	189970	196470	180530	160450	185950	155160	262200	214680	293750	206990	172470	180380	182030	202050	275490	237040	150130	169220	203360	243250	178100	309700	308160	213980
LPA(0:0/16:0)	LPA	GP	16	0	11578	12360	20635	7900.1	9931.4	10138	9726.9	10235	8642.3	11557	11357	17862	15895	17127	14325	20417	18728	9459.8	28344	21394	17259	15869	12288	19815	24196	21161	17605	19674	19663	25361	29522	30487	14260	20351	19762	25035	17690	15769	28751	20263	16950	11559	30761	41210	25660
LPA(0:0/18:0)	LPA	GP	18	0	7104.2	6690	8467.6	5048.5	5044.2	8498.4	6043.8	6735.7	6988	6197.6	7174.5	9282.8	12286	11246	8909.3	12922	12925	5446.3	17931	13967	13083	13645	6029	14693	12991	16171	11673	12871	11537	14550	20628	17144	7612.9	11531	10667	16267	12074	13750	20325	14801	9873.6	10290	18905	28459	17018
LPE(0:0/14:0)	LPE	GP	14	0	21867	22592	49689	18387	5513.5	20894	10938	15832	11248	3911.3	7066.7	4862.3	12067	18610	6551.6	21102	10095	32574	9763.9	16478	6598.4	14115	10458	18360	30945	8189.8	8642.7	10339	15680	10426	3902.7	20728	7823.2	10023	8546.7	20948	6733.4	5415	3719.7	13946	4600.7	10795	14639	12066	6740.6
LPG(16:0/0:0)	LPG	GP	16	0	12069	9566.8	8480.6	8482.8	8401	10339	7708.3	10107	9256.5	6553.2	7986.7	6169.7	8984.2	10552	6723.6	7407.8	12135	12526	13279	10785	10122	11885	8291.6	10761	10280	13455	11432	15648	10823	10777	7810.2	13172	11173	9243	10552	12284	12814	9889.1	9986.6	12204	7551.6	10181	15252	10112	11426
LPI(14:1/0:0)	LPI	GP	14	1	529340	359150	292480	342740	333450	426560	275010	454420	437190	246140	270190	283220	331550	394090	245520	348600	455850	415820	517810	449140	435890	436510	343790	394910	374570	470820	399940	677240	448350	523360	317230	532250	369140	299860	335280	531420	506220	371880	333300	469670	365780	368480	561350	476370	440740
PA(18:0/18:1)	PA	GP	36	1	64297	18837	61293	44435	63659	94578	37503	34477	53861	41673	52515	61447	52494	65730	29681	34067	38342	45305	34870	27158	48965	44334	20903	28042	89820	45128	68200	88626	42397	51423	41206	36169	50352	35086	62250	58218	69028	44673	57119	67625	60202	129030	62837	89526	72527
PA(16:0/20:1)	PA	GP	36	1	29825	14873	25528	24256	37974	49321	24610	20565	19954	21476	21121	46784	28803	32170	10038	12820	15388	29441	18820	16535	30821	20682	12945	13669	43164	17049	27923	27632	29358	30608	34187	19593	24552	14505	15488	30691	39962	38431	30982	33253	32804	54525	40330	71583	40364
PA(18:1/20:0)	PA	GP	38	1	70204	23399	47406	42767	61986	97760	41864	36863	59687	48063	44875	64076	45623	42930	29718	27999	43891	50460	35189	33223	59135	44347	22050	23658	70177	33659	41655	87924	43993	45473	44994	34991	57377	34456	45285	66699	60694	71141	50370	69102	56345	109740	51398	99786	64989
PC(16:0/16:0)	PC	GP	32	0	1601800	1179600	2052700	1569200	1343000	1808600	1445400	1861900	1874600	1453700	1064400	2174500	2065000	2010000	1626100	1648100	1206500	1577400	1630200	1281100	1472600	1938300	1072700	2303000	3047100	1618300	1699500	2027400	1728400	2243000	2062000	2013900	1531300	1369500	2094500	1997800	1613900	1060400	1459100	1089400	1260700	2212800	1604500	2095000	1574500
PC(16:0/18:0)	PC	GP	34	0	232830	167800	180420	189870	164220	198480	178660	205870	251590	163260	129900	271860	233160	290590	155260	188840	200140	237430	214960	189250	188570	252570	120980	214250	332360	233080	214430	260160	219970	245890	232370	221870	209730	178220	193490	263290	245720	176390	220840	217770	146780	275330	273860	235300	255110
PC(14:0/18:1)	PC	GP	32	1	150740	79877	144010	67913	142300	191410	99116	154490	174470	62828	74566	60293	168550	214770	92523	97186	71380	173680	93879	50893	79997	358720	85984	120900	330230	131470	155640	179240	134430	77011	56885	124730	49013	45652	68855	178600	53512	51957	91367	119410	55174	156340	162640	149860	78970
PC(16:1/18:0)	PC	GP	34	1	71421	31859	47255	24003	63170	36976	57165	28012	100330	24287	32404	30001	61479	58340	43575	63402	34282	99427	45842	32050	42235	233390	156400	52986	78180	74833	63201	75758	108190	25923	37307	75149	20166	47540	48518	115840	33687	16994	38430	44822	24343	49825	99244	74822	30160
PC(16:0/18:1)	PC	GP	34	1	7978300	4902500	6892100	6633200	7544900	7985200	6082100	8296800	9766600	7418600	5305600	6408400	8111900	9723200	5939800	7499900	6306200	9549300	8217500	4571500	7728000	16680000	6662400	8700300	10014000	10797000	8144900	10001000	8405200	7930200	6176800	9657500	5417600	5087800	8131200	10503000	7164900	5059000	7238300	6029000	4589300	8111900	8472800	8695900	6479400
PC(16:0/20:1)	PC	GP	36	1	30828	29951	35567	23378	35179	36785	21090	44458	40978	34203	19079	30554	33855	30404	28114	21958	30918	41753	36040	23079	25805	45863	15672	51662	54569	32580	31222	47582	33975	46721	31836	51136	26938	30858	36617	32605	34988	25477	30976	33780	24856	31325	29736	41662	31755
PC(16:1/16:1)	PC	GP	32	2	18832	10358	26963	3103	30011	21678	16715	20771	48950	23278	23772	23262	25783	30012	35596	36723	15968	11831	22790	8259.7	15502	103780	39648	36196	28742	22258	16330	31471	40200	10410	17971	24403	5695.8	8300.5	36146	28608	13889	9089.3	24914	11445	14787	14028	27969	33330	4637.8
PC(16:0/18:2)	PC	GP	34	2	16756000	10512000	11914000	13498000	11359000	17242000	10801000	16575000	17362000	12207000	10526000	15040000	15444000	15269000	8957800	10603000	12944000	17039000	12642000	11296000	14107000	14471000	8036900	12920000	14015000	14973000	11488000	12226000	10256000	13166000	12592000	15656000	10976000	10165000	12267000	17056000	15782000	10003000	11780000	13474000	11316000	16181000	14202000	16657000	12844000
PC(16:1/18:1)	PC	GP	34	2	210240	111450	165540	103520	202380	133320	103420	179220	198080	124360	90505	167310	198470	177670	185370	107790	149330	140490	147300	66225	115690	626460	144440	163630	146480	193570	161580	159660	150390	142730	145510	175010	79382	80851	122740	230860	162370	112160	174720	150180	117090	140710	223720	255310	92236
PC(18:1/18:1)	PC	GP	36	2	932300	414830	884610	602930	1295000	698870	539740	925910	933300	671720	417370	1417900	764170	794720	615940	527870	724790	599150	584930	442420	682450	1668600	423950	841870	849320	691050	662180	783180	617330	802270	866850	1000800	549750	567170	657260	768130	856070	690890	842660	681690	539640	1108800	643980	1311500	626250
PC(18:0/18:2)	PC	GP	36	2	15688000	9621100	10996000	11644000	11990000	16817000	11894000	16752000	17018000	9967400	9821200	14360000	14632000	15496000	8806700	9228100	12360000	15089000	12533000	10895000	12549000	11682000	9045800	9954600	14163000	13831000	12203000	11148000	10475000	12081000	13477000	14870000	10925000	9901900	10838000	16488000	14582000	10665000	12748000	15803000	12352000	17505000	15185000	15343000	11808000
PC(16:0/20:2)	PC	GP	36	2	209500	160490	144760	164370	172450	216150	204900	225050	261470	154170	124170	254820	327930	221460	170350	147700	159340	240670	210230	121870	136990	243210	95766	174980	223980	212400	162500	170900	185440	178630	210500	212410	111580	132980	195590	296770	217610	159140	198820	182430	124180	270050	232570	233670	200270
PC(16:0/18:3)	PC	GP	34	3	254570	196980	317940	99752	103050	210160	99982	379740	288770	168160	173340	168530	401530	389010	172110	222610	119520	476710	199760	164340	277860	324810	286300	281870	433030	294260	418840	296760	347850	190720	145610	388230	145300	139500	223150	240250	91450	138240	247090	124530	155000	191950	253740	374110	240540
PC(16:1/18:2)	PC	GP	34	3	726210	457240	520260	375310	593550	731990	579740	666680	711190	520450	561680	752930	851970	603870	584170	384390	643540	545620	507860	332150	411850	1188400	296080	517810	557960	552630	495300	337730	394180	459460	813610	601240	379900	537310	582500	743300	702430	489060	618900	589900	641530	572590	637100	876350	374910
PC(16:0/20:3)	PC	GP	36	3	1190900	828140	1004100	902750	978420	1367800	1056900	1324900	1741900	758430	810740	911000	1807800	1847700	919530	1478600	1063600	2287600	1600600	763350	1153400	1729900	1133300	1043300	2191000	1985000	1290000	1910500	1801300	927920	747080	2015400	627900	573860	915700	2329600	995180	674960	924780	1057200	789210	1448600	2423400	1275000	818260
PC(18:1/18:2)	PC	GP	36	3	5262500	2423000	3551100	3222600	5202700	5156100	2864500	5327200	4847000	2847300	2735500	6001300	3899900	3767100	2505500	2317200	4322000	3480700	2822000	2828800	3339900	4373200	1488600	3230800	3598200	3111100	2910000	2633500	1944100	3905400	4530500	4347000	3234200	2719700	2581300	4622200	4830200	3631400	3320400	4065800	3563100	5551900	3823500	6198700	3779000
PC(18:0/18:3)	PC	GP	36	3	102370	91377	181200	56301	58251	81158	76197	184390	161180	57408	89001	58723	156740	212690	58907	133740	30585	240320	82050	73296	165390	120990	176860	108130	211960	163670	266490	151340	212680	67104	91878	163080	70949	63858	89319	120260	48045	104140	116970	79765	58236	128460	124440	198040	100630
PC(18:0/20:3)	PC	GP	38	3	919170	577280	545900	620360	708460	885500	902400	897330	1276000	451680	609480	544430	985210	1384400	565590	987360	716930	1640800	1135900	705020	740770	1063600	983310	576750	1330100	1287200	1066400	1217600	1432000	507230	531550	1023200	443440	391280	628090	1430000	608720	597520	680570	810850	473520	1107200	1605500	986130	530810
PC(20:1/18:2)	PC	GP	38	3	102990	50458	90921	79593	117760	79571	65432	103260	91177	69365	54278	142980	125600	65363	67863	48989	97946	86664	58582	37214	53819	67602	30908	86043	76475	53776	59312	49779	56421	118850	115700	105840	67747	97977	78401	81593	94957	65095	73222	85096	76637	147700	62748	150280	61157
PC(16:0/20:4)	PC	GP	36	4	2779300	2978200	2564600	2481100	2523300	3693900	3954400	5127300	3596500	3294700	2414100	4689500	5444800	4315300	3309500	4373200	2577300	3666500	4419900	2963000	3260300	8079100	2024600	3712700	4186000	4827500	4130100	3658100	2639000	3426000	4180000	4357500	2796600	3098200	3241800	4489200	3186800	3251100	4387100	2163700	2342300	3863900	3676400	4136600	4246900
PC(18:2/20:2)	PC	GP	38	4	127540	77791	78285	81822	86688	151230	118900	155010	91140	89843	55120	245280	135180	87065	80847	38566	110290	89414	82844	66096	57291	87807	31656	70098	84536	64719	72499	49628	71183	97612	195750	125870	87251	74653	82007	111030	134490	75250	116810	115720	132410	175260	99010	204130	82141
PC(20:3/18:1)	PC	GP	38	4	155190	105530	129540	70499	167430	132230	109530	194440	187660	54992	120280	136230	186840	187230	116220	101930	131530	206390	148260	75444	87503	265030	96727	142370	226330	201120	102530	115340	169370	92664	99294	209650	66195	80212	76922	215400	139350	87920	104460	138430	116830	191900	249700	234440	91100
PC(18:0/20:4)	PC	GP	38	4	2077300	2111700	1670300	1917900	2017800	2695700	2902700	4011100	2646700	2260900	1907000	3524500	3632500	3172300	2219700	3094600	1898900	2791000	3001900	2355300	2188800	5301500	1824800	2736700	2574600	3290800	3596500	2718600	1966000	2771700	3366100	3211900	2111000	2005200	2301100	3505300	2316100	2764500	3398200	1918900	1735100	2850400	2424000	3217600	2775800
PC(18:0/22:4)	PC	GP	40	4	30184	22681	19716	14564	13012	33671	17653	34773	30559	18679	17756	20686	23099	34082	20377	39875	18912	55018	40636	15603	25044	66948	30645	22333	25098	42188	23951	47621	25367	19662	17595	23669	22003	12156	19367	48236	17094	21291	21232	21531	17448	23998	46733	35896	22870
PC(16:0/20:5)	PC	GP	36	5	184190	128360	201400	236270	180400	169530	128050	325050	385020	144760	207830	151540	374720	342760	152750	258670	169880	436430	288680	236270	276110	804600	236260	247940	641190	311960	412060	424500	262350	248490	395550	453350	377530	546120	434270	279600	111330	140560	313210	111410	149930	183820	275160	262280	209270
PC(18:2/18:3)	PC	GP	36	5	84381	93829	152090	72477	38314	108460	35096	164420	84082	80938	124950	111490	132770	129370	59702	47006	112210	130780	69826	60880	142710	62193	40708	103170	101190	71215	118200	36303	44957	87352	166870	87551	94636	66020	99918	79679	80233	192860	163580	133650	111670	79334	98364	189410	113600
PC(18:1/20:4)	PC	GP	38	5	378060	351990	302020	263040	422590	412570	536040	682490	489130	357400	287490	722820	661340	455450	405130	372880	325420	388110	447630	286730	288450	1313500	189040	465040	448850	392360	424490	414490	301190	442570	606070	676690	329480	322940	301340	597940	400240	551380	471860	295900	338060	484460	332830	649600	467160
PC(20:5/18:0)	PC	GP	38	5	71938	44057	104420	80045	54984	81824	71838	147690	155020	70015	82399	83517	151170	151180	87848	160330	47044	232440	136110	122970	156630	272000	145640	91262	273250	126930	259950	195730	140400	129510	205690	216350	160230	214790	139560	157460	40433	82119	164230	46715	67568	89434	97060	128860	105150
PC(18:2/20:3)	PC	GP	38	5	61718	28723	46695	31470	52688	88163	58880	75841	75985	17173	45684	69785	54208	80497	28810	28091	45221	103950	39079	21570	57209	64691	19107	39393	95812	60289	65973	39059	68999	42373	37514	44015	19870	14369	41792	117790	45786	37404	55497	71028	45033	125790	133680	70873	49855
PC(16:0/22:6)	PC	GP	38	6	1131700	1129600	910360	1812900	1003600	1247900	1159300	1979000	1656500	1324600	824730	1285400	1877400	1682900	1098900	1067600	916620	937970	1700400	1207600	1082600	1910500	652790	1202500	1552200	1621900	1748900	1030100	1405900	1787500	1286800	1771800	1221400	1236500	2019600	1385200	1231600	966400	1511200	1231100	817800	835360	1007600	1347100	1055800
PC(18:2/20:4)	PC	GP	38	6	274410	192920	198640	208720	236580	314210	284050	367710	306210	197350	181150	409430	343900	334920	155050	196180	231530	269520	216860	229480	197490	431800	111530	227220	334310	270910	307330	235380	171280	247260	289760	221250	176400	151310	203060	453570	290230	280230	345870	275950	225270	409170	355460	291400	359550
PC(18:1/20:5)	PC	GP	38	6	12758	19957	30241	19912	16070	31350	17143	40824	40890	14376	28650	19357	16527	18756	12710	18206	11062	36891	49768	10910	17042	63657	22564	9978.5	49823	21611	51831	20359	14948	27187	39390	32117	35376	50066	30504	11601	9381.4	18229	29387	8910.3	24361	19960	16018	23271	24254
PC(18:2/20:5)	PC	GP	38	7	14414	2483.5	15147	9938.9	1463.2	8318.8	20056	18213	12332	3426.5	5423.9	7832.2	7338.5	12631	7026.5	506.66	7445.8	17151	6939.7	5376.8	2028.2	34064	7350.8	8459.1	32014	11308	15200	11925	8430.5	6909	19399	18722	16683	22595	15260	17046	2442.8	2483.7	7039.8	3928.5	16326	17425	19130	24535	16184
PE(16:1/16:0)	PE	GP	32	1	85837	32062	70223	67479	37662	135380	39356	72178	139560	49348	42965	12110	130200	126320	32648	89526	21908	148030	46813	21075	39215	572740	197770	77165	224980	119370	62326	48184	97234	20157	17999	136640	17615	27472	40016	334510	45407	11889	33924	61938	19311	77876	229940	86989	24260
PE(18:1/16:0)	PE	GP	34	1	689940	330010	1022300	889260	310190	834790	387040	783540	561490	274300	221420	261180	896820	1851100	264790	465800	462520	1059700	552160	489580	666740	2296000	569220	646800	1109200	804370	508080	367250	379220	401520	216330	1446000	494220	249990	344060	1599200	490890	215600	265230	572530	197530	823820	1128700	570140	199930
PE(16:1/18:0)	PE	GP	34	1	35159	14895	33122	21338	16648	34562	18575	22265	56125	13381	17915	3561	43782	44484	21127	36909	28834	67041	24039	21459	15822	251920	64739	20971	50199	55517	25205	20417	53626	3786	9284.4	69974	12258	15480	18157	102760	25226	5479.2	18505	27610	8401.3	30338	76738	28561	6903.3
PE(18:1/16:1)	PE	GP	34	2	56677	19787	65174	49585	35071	79678	24157	55369	84911	27714	30008	31045	52648	50873	31923	50494	58478	90983	32914	15561	28229	429130	65825	72714	56105	61078	28633	30221	44044	20051	24679	109620	15075	19936	34440	168310	38602	13163	39581	61566	25608	58780	123340	57505	14136
PE(18:2/16:0)	PE	GP	34	2	9631000	4512100	7901900	9451900	4964900	14132000	5139800	11287000	11134000	4286100	4872600	2991000	8517800	12156000	3688000	6482600	8392000	13125000	8223500	6021400	8055900	11375000	6144300	7449300	10049000	8276100	5163500	3622900	4443000	5084100	2796500	12150000	5328100	3742300	5322500	18957000	9549200	3675900	4470100	8212900	3277300	7617700	12943000	7638700	2727200
PE(18:0/18:2)	PE	GP	36	2	2459100	1638600	2435000	3010200	1672700	4307100	2365100	4112400	3532800	1409200	1622500	1005800	3423200	4779700	1259300	1775900	3354900	5322100	2658800	2022700	2819300	3938500	1886900	1599300	3091800	3330600	2038900	813750	1882900	1244900	990460	4408800	1785300	1642600	1527100	6678500	2428600	1546600	1640900	3293700	1341100	2977000	5294700	2035100	1063000
PE(20:2/16:0)	PE	GP	36	2	21261	5841.5	23449	20511	18276	29700	14855	37737	19099	8914.6	16599	13576	55993	18798	12884	5470.4	14593	18270	15156	5075.7	14045	32528	3628.9	17386	32339	28154	12039	4311	5066.6	9521.8	15606	44769	9572.2	13464	5069.5	58542	32009	12010	5729.3	22427	13185	27787	37052	25901	7930.4
PE(16:1/18:2)	PE	GP	34	3	18846	4438.9	15200	1666	7229.6	11598	559.11	12195	12202	1663.3	12171	4986.5	5506.1	8801.5	3329.8	4978.5	9969.5	13190	7783.1	6117.9	8328.2	20552	17047	13921	23753	3878.1	4457.1	15014	10509	554.61	1107.2	11108	6075.8	8860.6	8317	14736	3340.5	2218.6	3885.1	11560	3331.8	20538	46267	26100	3325.3
PE(16:0/20:3)	PE	GP	36	3	80474	58640	114210	87181	65805	139070	72265	140520	138030	87580	64175	49107	134870	150730	54385	102420	86656	141210	99030	50747	95354	330060	90779	87897	94793	104780	92819	34581	38242	75314	47361	173910	57745	69557	79784	299150	103780	55192	68225	91623	56544	105170	194560	102930	46794
PE(18:2/18:2)	PE	GP	36	4	92539	56063	176450	75461	34588	117900	44545	63826	43810	25159	51453	70236	60321	126280	17103	42941	209650	233890	247880	100440	342190	39050	37809	67882	48730	58280	43252	36771	70346	49652	55767	122250	109010	47223	34611	105030	59930	92904	36846	94304	60804	87249	116640	90352	36740
PE(18:3/18:1)	PE	GP	36	4	6071.2	8859.3	46504	3745.3	2223.4	12594	4424.4	21912	16947	1670	11490	6098.2	28366	17269	3894.4	5946.7	5549.9	33452	4984.2	2741.7	24902	28255	10371	29351	11999	9293.6	21428	1602	7668.9	5470.9	10002	46552	19477	6563.2	6942.9	12861	4414.7	9080.6	4954.5	16510	2186.4	10982	10299	53489	1102.1
PE(18:1/20:3)	PE	GP	38	4	9798.7	5881.5	14954	13568	26752	35311	14969	36347	25987	5867.7	7524.7	13710	25798	12815	26451	14213	18585	18415	14082	8041.4	12509	76113	4100.2	6047.9	14862	21327	19873	7969.3	9055.7	8175	14470	28344	9143.8	6364.9	10782	54708	31589	12662	8114.6	23263	14173	18471	18653	32426	12031
PE(18:2/20:2)	PE	GP	38	4	67701	22344	9076.5	43025	45834	111490	41815	46048	48935	44781	15748	49393	47027	51748	25520	22264	26073	56338	29439	35444	46010	44554	18056	26842	63778	32543	36422	59207	58302	52401	25396	41402	57239	38996	62759	53320	67125	31753	42710	58667	49199	125870	71001	89952	44817
PE(16:0/22:4)	PE	GP	38	4	10409	3730.6	11618	7141.8	8560.5	26802	4101.7	10590	18184	2609.1	13658	7196.6	33921	19890	4144.9	7157.1	739.66	22474	6169.6	757.68	11296	65879	14673	15961	8127.6	20992	10568	14285	8232.4	13590	6341.2	19807	6054.4	369.44	2606.9	61783	8282.3	3375	1483.9	4466.1	2234.7	19138	33013	7079.4	6842.5
PE(20:4/18:0)	PE	GP	38	4	278820	270350	454060	456140	433130	692130	429470	816820	661020	299960	307870	239500	653590	603470	277190	349320	421010	649050	508190	270310	380240	1214500	330650	336620	454600	580770	452170	205950	228350	286970	211760	829850	275340	275880	338840	1245200	475790	255110	387490	412030	216600	569540	719380	413670	202020
PE(18:1/20:4)	PE	GP	38	5	590020	343300	522690	666940	870510	1076900	569560	1487800	1008000	380510	356480	754970	1195300	858910	404370	563740	679600	699160	776540	327330	578080	2521200	276320	630930	679770	565830	626590	243680	227510	462460	469200	1497400	268960	402890	373600	2376000	974230	551910	629630	583130	503250	936580	1261600	997970	361250
PE(18:0/20:5)	PE	GP	38	5	13072	4777	13997	16140	9699	15198	3489.6	17454	21442	1312.7	9098	1742.1	11461	22696	6916.1	19584	13441	29741	25795	6584.3	19179	56589	17681	6921.9	41761	23878	20607	10150	10470	13559	3475.1	41300	13889	35718	16956	43520	5650.9	5740.8	6911.5	12172	6511.2	7071.9	22935	16724	3873.9
PE(18:2/20:4)	PE	GP	38	6	13303	12766	16496	13815	8291.3	17225	7749.2	15548	14954	3331.3	2764.2	5543.6	17100	22593	4425.9	8828.4	23275	22109	17772	10602	20510	10498	7183.6	6108.4	12734	12797	12220	16675	12763	22240	20486	24394	19337	13220	6695.7	18302	10556	8910.1	7798	11055	10546	20499	12736	19432	12215
PE(22:6/16:0)	PE	GP	38	6	214170	223390	283130	533070	262910	626060	354990	671100	666470	405240	159850	181760	993540	434090	341710	240740	249830	249200	417310	121840	254700	1664700	248800	310470	559430	450160	414620	139340	276970	368450	158890	1019200	250460	265060	483260	1174600	374780	207280	319110	286230	154120	317580	489050	358840	169290
PE(20:2/20:4)	PE	GP	40	6	54524	30320	23737	26745	49918	116000	40110	43276	39286	43049	17336	59260	36657	49490	42879	35732	37569	66115	22574	38323	41166	73935	12641	49757	86392	51613	70777	46077	65227	67085	42940	47184	68260	53469	42916	83373	71961	42584	51885	50571	50087	116320	68110	80117	99477
PE(22:6/18:0)	PE	GP	40	6	107720	78168	101180	230760	144000	210300	168800	335150	285050	143590	114720	62270	316260	227520	127630	137550	140250	165350	228160	64711	155410	917790	161130	142020	176420	267580	261770	59418	202740	140590	62923	400190	120720	104720	173220	522220	167010	79944	108850	127010	84262	132010	208770	122640	34189
PE(20:4/22:2)	PE	GP	42	6	24199	14051	5960.7	11013	13826	53060	29883	20676	26660	23486	10702	37310	20627	20239	14083	19275	18035	22518	20409	13841	21412	26284	6162.2	12152	34365	12776	26036	30736	21816	24089	28382	17232	29085	18067	19656	38518	30767	41244	35652	36010	30251	52444	27910	44964	33397
PG(18:0/16:0)	PG	GP	34	0	11971	7464.1	46015	4064.4	317.52	5286.3	5078.7	7982.8	4877	633.97	9760.3	4434.3	772.87	16949	317.52	3433.4	14859	35564	19331	24903	9860.5	6607.3	5690.2	10338	12521	9201.7	8614.1	4336.1	1263.3	2201.7	3115.2	12315	8473.8	3279.7	945.83	26509	7790.7	3461.5	6837.6	6109.8	2201.2	945.83	15942	12194	1948.6
PG(16:0/18:1)	PG	GP	34	1	121010	98037	189500	179660	59912	114120	66110	222150	169830	103720	98801	75007	248660	306630	72074	104430	148320	248070	164970	66547	175640	391570	80053	186730	220580	167910	170720	45467	106620	94061	58237	273500	72568	58426	105500	298240	101160	44982	75941	110430	70691	139120	203360	131290	43148
PG(18:0/18:1)	PG	GP	36	1	74676	44484	94795	93228	33333	62368	67601	111380	94509	38547	73797	29584	64709	244490	39529	75181	78852	167290	89064	64326	65102	285890	82536	58330	41995	174150	116760	29665	55067	26272	24098	100430	29219	26783	66674	208500	41844	34065	46692	110150	19731	42359	131050	49919	25477
PG(18:2/16:0)	PG	GP	34	2	67746	49206	49390	51254	45592	72462	62892	53558	61460	43723	49625	61744	90621	53660	27482	34283	33211	85601	58721	37554	50904	63786	41320	58499	99468	75342	51688	49344	32203	44951	67774	65899	47497	61944	37149	77708	81125	47482	64841	56952	56311	77865	50263	77195	42413
PG(18:1/18:1)	PG	GP	36	2	58021	23872	65832	39967	19537	23139	13833	56227	26706	22961	22316	26322	34805	60615	19084	34153	42158	47473	33200	33116	44017	69836	19965	45012	41554	47662	31858	15574	20173	18082	14068	61481	25611	10139	26988	70063	21397	27704	31145	35915	11055	23324	43282	52730	24185
PG(18:2/18:0)	PG	GP	36	2	90670	57295	137930	94547	48751	122500	72409	184270	91510	25194	90649	33960	113950	204410	51761	73844	118410	303660	109010	69963	79926	295840	85375	77393	137130	155000	102750	43556	103000	35741	44942	107370	33731	37726	38744	270020	77268	37414	50280	90926	32299	79701	208580	80391	24612
PG(16:0/20:2)	PG	GP	36	2	37980	28991	33025	52318	37652	61565	47197	92470	61903	20235	32031	29567	109280	94082	37862	28935	47529	86353	41355	11732	45486	133760	13813	46252	52779	41409	24493	16558	37091	17673	13531	68650	20394	13187	18896	142410	49846	26687	17791	49434	17688	34906	79648	26080	16770
PG(18:2/18:1)	PG	GP	36	3	15544	7234.9	35146	9843.8	11352	19126	11888	16518	13968	6224.7	4645	12926	24098	3660.7	7247.3	17281	10362	16558	9315.3	7745.5	12901	16574	9302.3	20683	19106	10334	12412	10826	14457	9834	3621.7	23806	9847.8	14507	12943	25076	11392	6190.2	6722.6	7753	10360	18626	9839.4	13966	10360
PI(16:0/16:0)	PI	GP	32	0	67983	37246	79076	101760	20761	90378	50372	79131	158050	45965	42951	48987	292440	106390	39503	62925	20743	86959	66341	20198	65171	79595	76903	127020	218200	101790	91204	101230	117170	81146	28579	387550	68077	37812	143220	43793	33590	17208	34051	36727	18512	137900	47599	49001	33442
PI(16:0/20:2)	PI	GP	36	2	39554	18706	43927	31418	14399	39798	29227	12940	54592	23589	17826	17920	39264	24265	19223	12903	15854	26086	24893	4642.5	22465	20744	25169	27104	37629	34360	18037	24210	35444	23407	33908	56082	27570	8781.3	34505	19585	28427	11170	33248	24785	16418	30579	22186	20066	10849
PI(18:2/18:0)	PI	GP	36	2	2928500	1801600	3583200	2064000	1450600	2728900	1569600	3597600	3554700	1636300	2006600	3330200	3783500	2417500	1450000	1049800	2111400	2564700	1657300	1142700	2320800	2906500	1488700	2614700	2010400	2749200	2504300	2012600	2355700	2274400	2677700	4234500	1502500	1293100	2399100	2616500	2469400	1801300	1917500	2453800	1310300	3795100	2320300	2756200	1405500
PI(20:3/18:0)	PI	GP	38	3	293590	82000	205200	195060	101620	207210	156950	213050	308990	82276	123950	127480	252110	302620	97434	108700	139420	482860	203190	80677	94965	234210	111730	158120	252460	232470	199930	251870	220580	123480	82348	285790	78711	64203	136710	278070	215390	94079	119560	186090	107220	314980	431660	232980	68379
PI(20:4/16:0)	PI	GP	36	4	254790	291390	243950	199350	98575	310020	177720	314090	527650	166850	183370	286680	493380	285020	151630	314560	167340	389980	314600	151250	313460	492790	268700	306810	313660	256450	314620	528520	336610	276340	241960	550590	157860	117170	208610	303330	153400	131600	204980	235760	123940	195650	261880	383780	165740
PI(16:0/22:4)	PI	GP	38	4	8315.5	25423	26048	7227.4	4957	16062	15391	30407	45288	16064	5548.4	17776	46045	27088	6637.2	12760	2753.6	15516	34972	6077.9	16087	29902	9425.2	13774	20863	27706	30939	40460	26664	16603	7761.7	43667	8871.6	7187.9	9412.9	24712	11062	8325	8811.1	7166.8	3887.3	18785	27782	19855	6098.4
PI(18:0/20:4)	PI	GP	38	4	4533400	3370300	4573700	4487800	2188100	4672800	3840100	6398500	4442900	3607700	3752500	4841800	5653000	5713700	3470100	3960000	3740900	5756100	4532400	2688600	3695800	7477800	2541500	4778100	4033200	4806300	4411700	4804000	3695500	4230200	4248700	5555400	2960500	2555700	4203000	4930900	5370500	3525100	5416100	4008200	3335600	5157700	3640300	4902400	3201000
PI(22:4/18:0)	PI	GP	40	4	5515.6	8144.9	7875.2	5269.2	5150.7	4906.5	15821	8609.1	4485.5	3053.6	1864.2	2944.1	8151.5	8483.5	4522.5	757.66	2994.9	8533.9	7489.6	382.19	5584.4	14857	2984.7	2311.1	7824.9	3678	11888	8766.5	11770	10730	3733.5	6719.4	1864.3	1126	4132.5	8188.1	9718.2	1474	770.48	5932	1838.7	16658	9684.7	2604.7	6429.1
PI(18:1/20:4)	PI	GP	38	5	79288	38218	59568	58254	48413	66258	69308	85656	108030	27598	39976	105280	104320	89076	29560	69979	62753	88767	63194	36498	46290	111090	20172	71134	78750	52200	70520	63009	33076	65228	61264	117350	23606	28268	45961	73765	48419	68805	51655	55427	41714	68463	61670	132520	40553
PI(16:0/22:6)	PI	GP	38	6	40834	35947	47193	42230	5626.8	38401	10911	38021	41696	20658	18692	24738	89862	18299	18532	20569	27085	15520	35518	18427	38077	29298	17555	27839	11815	19690	44011	39244	32560	58802	36015	116000	25725	12812	46327	18461	26253	26432	29924	15488	14916	19412	20564	35649	13382
PS(18:1/18:0)	PS	GP	36	1	241030	155240	379900	226020	411740	363240	265890	235450	331890	473320	175020	336620	286710	192640	296260	188570	206630	201130	219360	157730	265400	191110	139090	373370	448030	162520	270230	446990	291930	396560	330150	216100	330710	305840	346380	234480	270420	233260	299800	187710	287040	442580	192350	357330	234060
PS(18:1/20:0)	PS	GP	38	1	24333	12398	46698	29202	56669	40493	36945	22961	42052	61059	24564	45467	37666	23757	36652	18133	19955	28389	28601	20779	29366	28798	16140	45703	50968	21826	25595	50222	30692	28421	47601	22563	53862	37987	40918	30197	26834	29037	38306	20565	28501	59749	19157	48022	29293
PS(18:0/18:2)	PS	GP	36	2	1076500	628290	1362200	989800	1089500	1896700	1007200	1022900	1315500	1189100	804130	1132800	1405000	710340	1005000	450920	1045100	1551000	684930	615640	1224500	609040	421150	1131600	1159500	508650	882070	1175300	1004800	1247100	1159200	970900	1258700	1000800	1103800	1407900	1563600	1321700	1205600	1040300	1526600	2314200	1030100	1708600	1127200
PS(18:2/20:0)	PS	GP	38	2	223300	105450	239530	219980	201830	349340	203550	196080	255370	246130	147650	238050	253070	155220	196370	81635	239050	295590	150230	125070	210110	101980	67449	208160	169410	79717	134370	180580	181940	214100	230150	193460	273200	191110	202130	247940	311370	289030	237420	218760	315790	476560	154620	357180	225250
PS(12:0/20:3)	PS	GP	32	3	4645.1	4195.1	2569	3697.2	5533.5	6167.8	6934.9	6567.8	7380.3	4159.3	1666.6	3714.8	5060.7	4486.2	4146.1	3918.1	4787.4	4977.6	4465.5	5899.4	5796.9	6422.1	2007.7	4021.1	7796	5311.3	4062.3	7515.8	5570.6	4847.9	4591.2	5250.9	5712.1	4808	5725.6	6030.4	6506.2	5363.1	4752	5956	4622	4541.9	7474.2	6048.8	4766.7
PS(18:2/18:1)	PS	GP	36	3	48634	26105	14202	51316	7102.6	59083	36583	58874	62819	23193	9938.6	9205.6	44607	72938	12550	27214	37863	74112	54945	23108	40177	70425	48201	43555	47065	28438	15710	12797	19070	19380	21202	56409	15676	26323	31236	112570	57022	15044	21754	18815	20221	37080	65730	26706	15946
PS(20:3/18:0)	PS	GP	38	3	53342	33378	78329	34353	74686	109280	49378	41718	87564	50251	39862	30375	81678	44770	54068	29304	55756	110110	39950	30774	47821	41374	31210	45990	106530	77626	62470	77658	73834	42526	47107	51623	34896	57083	65375	117990	66317	50487	62419	66597	73205	127840	110370	82294	66614
PS(18:2/18:2)	PS	GP	36	4	760800	438910	213090	941660	446390	1323100	468650	1002900	1123600	358820	191190	336930	947170	1362300	392690	557600	789180	1303400	735630	469760	765040	1083400	360070	648540	939560	703230	455650	241850	479630	370880	312290	1083100	593840	365050	402450	2035200	774030	304470	401270	631910	302700	751140	1155800	577560	263820
PS(16:0/20:4)	PS	GP	36	4	451540	238810	120380	446210	170180	611240	244080	435870	604150	230330	93036	136370	414220	670290	194170	271930	441260	755200	363260	261250	370530	486050	166330	341270	400420	419010	226960	157280	261100	256190	155650	550550	302840	211750	255500	1043000	402680	161960	185230	324720	176900	417990	691950	360270	114620
PS(18:0/20:4)	PS	GP	38	4	424770	337120	516260	440750	363060	802810	630970	594560	471090	517440	429850	606070	739160	381410	505060	433260	478200	607950	382630	338020	508770	579090	259020	496940	687450	505100	588930	539080	366220	411660	527720	434070	594960	461830	533190	772120	674770	576110	632010	402750	540630	966640	504060	739730	831580
PS(20:4/20:0)	PS	GP	40	4	90348	71475	88228	95274	118660	179030	123680	125280	119940	124160	78570	133150	144720	81283	125250	93235	118700	135720	91963	84966	92698	140430	55595	101670	123750	93599	106340	99340	87043	97612	135160	94187	164700	106560	92252	186980	163110	187420	167270	80341	159310	199990	96612	172940	212540
PS(18:1/20:4)	PS	GP	38	5	109970	61656	47869	57253	82903	123630	68851	171580	77923	44506	30849	61084	102430	193570	25616	52152	172280	176500	144490	78812	164470	143280	30996	82428	87626	87694	43371	30141	67574	48287	51478	176220	90443	67746	50744	145190	76183	63181	68436	100520	36506	113580	147430	125410	43619
PS(20:5/18:0)	PS	GP	38	5	5589.6	11359	4343.3	14224	9127.2	6473.7	12123	34374	19815	13472	8020.9	7821.4	16155	22856	6154.7	11407	9366	19107	8855.4	4089.2	4771.9	29265	5118.1	11402	8701.7	19851	10370	11686	5761.2	15003	3181.6	7149.5	4548.1	5396.7	5140.6	24836	6372.9	11888	11687	7536.2	8948.5	5616.7	13941	5569.2	4126.7
PS(20:4/20:1)	PS	GP	40	5	73308	74761	67368	63945	78852	148510	130340	94704	55886	114180	64930	118630	69015	70121	80086	74177	53286	86678	74070	67113	76265	98077	50559	110870	84888	76390	100330	111670	95149	110260	119530	58254	81630	94682	73772	167880	136400	90037	125140	74813	95003	179730	79841	120920	149290
PS(20:4/18:2)	PS	GP	38	6	98872	124310	50560	195820	98447	157620	151300	184280	160600	127810	53831	64977	218230	187440	175630	162640	129650	176910	152530	82136	145870	411480	130180	158590	200620	159650	130570	73505	66354	95333	76463	269030	86207	127200	129290	357400	140040	69601	132510	107230	71890	148140	239210	141650	74807
PS(22:6/16:0)	PS	GP	38	6	141210	145550	62372	256880	168330	248360	197620	245910	263720	134510	57335	119260	278970	269130	158080	213600	190460	261480	177430	92866	203710	467610	130550	197870	200400	253660	180910	96017	161210	168390	107730	282900	122740	126280	166930	450240	167230	97826	172640	146860	113060	176630	288050	159020	97844
Free carnitine	CAR	FA	7	0	293240	463170	462270	630680	679330	571850	502910	497190	509340	374480	802000	375790	451450	417460	457150	458030	411790	251770	465090	498130	353380	488510	411010	541520	564590	563400	464160	321170	446270	254490	279950	217680	160350	327730	281140	521150	452890	358680	303970	474910	424330	304660	436400	475010	464270
Acetyl-carnitine	CAR	FA	9	0	642540	654960	652860	929070	1672500	886020	736170	847170	996240	650930	1046500	752590	601800	578440	605500	502340	599100	352920	486160	574660	503190	859580	503390	1247700	652020	762720	564130	959170	975750	973550	602590	392140	593850	950750	774100	1029300	933530	560520	704780	710320	745570	526250	1053600	1334300	643170
Propionyl-carnitine	CAR	FA	10	0	58345	87603	124780	141150	91496	96969	101840	87660	79888	50403	201460	60862	66566	86292	76853	92160	121460	88727	85978	98941	89711	93814	121890	67137	92303	111350	93735	64870	79024	49406	51175	53879	31828	38838	39911	148190	108010	70042	61018	121200	105100	66841	111160	106940	89165
Butyryl-carnitine	CAR	FA	11	0	28513	58215	66216	88142	49145	62222	53394	53457	58304	26213	77539	39477	37194	33411	39855	46600	66467	50019	29010	34263	24466	47587	32057	67080	40942	86352	53940	31627	63572	36152	26537	55373	24358	23811	24064	122390	41877	26992	32282	43580	63915	88936	91942	69602	61014
Isovaleryl-carnitine	CAR	FA	12	0	557800	540920	462830	457080	589620	490100	573290	621120	605170	475950	463720	474620	528510	481520	471240	462910	584410	556520	666620	660160	550000	516620	561140	462930	425060	514600	474910	577410	547470	623360	450650	474560	458930	398380	454440	510810	659670	564770	419380	554500	552450	532790	546510	514000	582900
hydroxybutyryl-carnitine	CAR	FA	11	0	3810.1	3000.6	2442.5	6504.6	4212.3	1359.9	3198.4	1454	1081.7	2372.2	3998.3	2174.7	2193	1845.6	1918.1	4582.2	3757	926.52	1229.9	1832.4	5567.4	3021.5	1346.1	3310.2	1904.4	3387.6	2236.8	3320.6	2891.5	8220.5	2793	5165.4	2767.4	3096.3	3503.6	3592.9	3678.1	3313.8	1946.8	2215.6	1007.9	941.99	2483.1	3685.7	5440.1
Hexanoyl-carnitine	CAR	FA	13	0	7345.8	9659.6	9072.6	8205.9	9782.5	11130	9230.2	9076.6	9271.2	8127.4	10425	7851	9002.8	8522.7	7474.3	6999.4	13694	9261.2	12363	12438	6494.7	8710.7	11735	7642	6951.5	8017.7	9316.2	13851	9732	12784	7142.4	4614.3	10052	5067.3	7754.5	9363.7	11307	8573.8	8456.9	10526	9321.3	7945.5	10454	9026.6	11997
Hydroxyhexanoyl-carnitine	CAR	FA	13	0	24083	26150	26672	22091	24296	24020	27524	25708	23366	26401	22285	22616	22601	25068	25139	21365	24627	25960	26938	27403	25221	25994	25630	25167	20071	25257	21129	28224	25432	26722	24175	25528	22379	19900	19919	23854	27087	26966	23898	24061	23773	27525	26544	25573	27615
Octanoyl-carnitine	CAR	FA	15	0	266420	127780	67244	163540	365560	87587	97906	205480	193610	364840	143020	842480	122450	110890	122520	64347	72699	29545	50006	89910	107700	209950	129340	419790	78895	231540	107480	267150	195610	289460	388080	208580	170120	137850	253440	378460	428720	202240	325900	211370	289210	191280	276820	353340	492470
3-Methylglutaryl-carnitine	CAR	FA	13	0	11125	8530.7	6641	12686	8540.7	4549.3	10497	7313.4	4810.4	7611.1	9561.4	7536.2	10550	7819.5	11922	7387.9	7196.6	6765.5	11412	10146	7724.3	7654.1	10305	5468.6	10008	6252.8	5609	10347	5195.4	8706.8	4516.6	4751.1	13966	4939	9023.9	6246.1	8550.6	7573.6	1751	5440.7	7803.8	8594.8	9300.3	3222.6	5636.1
3-hydroxyoctanoyl carnitine	CAR	FA	15	0	7851.2	7603.3	5378.4	20663	36999	6369.2	8301.2	9404.7	15787	14690	12009	27774	10014	10345	6763	4504.3	2576.9	1404.7	4245.4	7580.7	11564	18048	10011	25011	5112.7	12740	8258.1	14165	9963.1	19644	19127	11189	6266.1	6385.5	27462	20866	29301	14458	15407	11316	14714	14289	16596	34657	15941
Decanoyl-carnitine	CAR	FA	17	0	617000	258500	147360	355750	793440	180570	158460	389890	417120	836130	270400	1781800	250660	247330	244970	133630	142040	46247	96763	194660	222490	495960	266830	924990	166410	465960	198100	705840	365950	638050	789050	457420	429330	312640	618810	897500	990420	358470	698330	424420	551230	423610	574040	831560	1146200
3-Hydroxy-decanoyl- carnitine	CAR	FA	17	0	11392	7090.4	5801.4	15531	40586	6308.3	7534.1	8858.8	24514	16471	10144	45249	12036	8713.8	11086	5229.7	5980.2	2130.6	2819.9	6133.5	12660	28074	9076.4	27329	7398.7	17189	8720.8	19797	11739	25059	30628	12905	9192.7	10820	32176	37925	40207	14595	21914	14281	22530	21196	25532	58959	29216
Lauroyl-carnitine	CAR	FA	19	0	107070	54762	36389	82396	129910	42991	36978	48764	85601	107920	57709	181590	49612	49124	43177	41453	30462	15866	43612	43810	38120	103920	51989	135810	37614	67153	32821	146700	79938	162260	100490	90386	50586	60355	119290	150450	232770	72466	118210	56026	86313	73004	128490	210570	114210
3-Hydroxy-dodecanoyl-carnitine	CAR	FA	19	0	6050.6	2712	1983.7	6481.4	8666.3	2359.3	3076.5	3613	8665.5	4064.1	3990.8	10513	3298.2	3521.1	2503.7	2264.7	1473.8	288.76	1628	3347.8	2715.3	9210.8	4620.7	8282.9	3648.7	4369.6	2781.9	7738.2	4466.5	9811.7	6648.8	5056	3565.8	3594.1	8898.2	10639	9000.3	4882.5	5599.1	4000.9	4308.1	5234.9	7298	12544	9182.9
Myristoyl-carnitine	CAR	FA	21	0	53688	35031	45394	53464	52344	42625	39038	36902	49806	39557	29706	53754	35412	33277	29580	38208	28591	34704	54124	42419	25116	72979	43918	68412	54160	58153	25118	123600	74676	116970	44819	62041	41147	53295	71204	86068	81032	33203	46603	39425	36281	48252	74255	80720	32906
11-carboxyundecanoyl-carnitine	CAR	FA	19	0	11932	14186	11482	13009	12560	11753	13032	12735	12851	12381	13083	12671	10265	12309	11760	10975	15230	11591	15027	16897	10932	12944	13133	12462	9756.5	12941	12586	13701	11904	14614	10144	9804.8	10938	9583.1	10170	12539	14957	14092	10585	12358	12824	12279	13341	11617	14708
3-Hydroxy-tetradecanoyl- carnitine	CAR	FA	21	0	4092.9	1743.3	1984.9	7855.8	6499.9	4138.6	4356.6	3544.2	4739.5	3861.4	4954.5	6515.6	2105.8	2431.4	2353.4	1872.8	2279.8	1086.5	3048.7	3480.3	2786.2	6198.3	3813.4	5049.8	3077.6	5821	3892	7907.4	5395	8726	5844.8	2561.4	2717.5	3719.8	3636.9	6113.7	7254	2559	5894.7	2846.2	2740.6	3874.5	5707	7880	4365
Palmitoyl-carnitine	CAR	FA	23	0	344800	214680	247510	337790	264930	336370	274410	260780	273710	213340	190030	224570	268280	245370	224630	222720	279470	257490	384880	332420	301630	395560	302960	352910	341340	468400	242810	762770	542150	732430	276130	440670	316320	376670	473090	423860	434650	256310	286080	272820	225490	328580	486910	361640	268540
Stearoyl-carnitine	CAR	FA	25	0	98545	52304	75726	98560	75371	127690	102830	89839	83500	60936	71977	91809	82918	92394	60239	49956	108020	77650	126770	71576	88080	107690	99018	75302	95795	144390	72722	188370	131310	180820	117860	129770	72567	85906	121570	131250	132950	122860	120300	118730	70418	97902	127810	88721	105580
Tiglyl-carnitine	CAR	FA	12	1	7288.3	12245	3238.6	4011.2	8435	8805.2	2669.9	11327	4769.6	4556.8	3796.3	5624.9	2088.6	3312.9	2788.1	8404.5	5264.2	4045.8	13771	7306.1	6656	2130.3	16531	5259.8	3125.9	835.47	2631.2	10687	2948.2	12800	5197.9	9647	9213.4	2497.9	4544.4	5133.8	7766.3	4747.5	3932.3	7785.7	13862	5750.8	7708.2	5483.6	6427.3
2-hexenoyl-carnitine	CAR	FA	13	1	325.67	5468.4	6686.2	7150	2510.1	1966.9	3454.3	1769.6	2446.3	3827.2	5089.6	4073.4	2191.2	2189.5	1852.8	1115.6	977.87	2053.1	473.35	267.66	2909.9	2864.3	326.4	3847.7	1556.6	2220.6	3909.2	946.5	5843.4	5172.5	3143.8	1175.1	2083.1	4288	3170.2	2878.1	3289.1	2969.5	3767.1	2613.2	1732.3	1873.5	4930.2	1997.3	2638.6
glutaconyl-carnitine	CAR	FA	12	1	2500700	2555300	2181100	2270900	2611000	2259400	2702400	2546400	2606800	2377000	2384000	2359700	2288800	2287300	2369600	2274900	2632200	2533600	2748400	2837700	2361100	2431600	2609900	2383800	2119000	2472200	2262700	2645500	2522300	2736300	2139100	2181700	2373000	1912200	2126000	2367600	2674900	2432400	2197900	2508500	2509000	2334600	2519500	2378600	2593200
Octenoyl-carnitine	CAR	FA	15	1	183960	154560	235190	211310	180120	134100	134930	416860	197440	153440	417640	217030	197510	166600	163660	124710	169620	145380	148500	149800	193680	198160	132720	334790	102180	155360	307020	199940	344330	287800	229870	139490	135350	285600	274980	162030	273260	387070	366670	131360	195200	151780	248140	524420	238870
3-hydroxy-cis-5-octenoyl-carnitine	CAR	FA	15	1	37911	17971	42377	11957	36445	51276	15668	21447	18281	40699	23102	26686	14641	27101	13555	12923	9684.6	13033	11459	25498	11374	31761	19614	42144	14722	14834	15144	31613	17516	24807	18245	23137	19656	16411	15461	39789	60760	78842	22952	17827	34056	29990	32383	44846	38288
Decenoyl-carnitine	CAR	FA	17	1	648430	322200	204370	331740	586790	302720	196770	565000	534870	589860	590280	1796400	326110	282640	324610	170890	298490	119980	165180	295950	524460	614040	309400	820070	182240	426300	259160	515250	438410	683910	995090	403620	338770	397410	546710	909570	1154300	544040	576900	409220	796390	560360	871340	1011800	1036500
3-Hydroxy-decenoyl- carnitine	CAR	FA	17	0	52871	19021	27868	21191	52987	24453	17473	26070	30960	47186	24240	28132	19409	18658	22485	17108	9377.8	9857.8	10137	16649	9997.8	36823	22555	49110	16955	21562	12776	49967	21924	32931	19734	20246	17812	15140	21687	62606	109950	128110	24654	23921	43099	47493	52306	54477	64140
Dodecenoyl-carnitine	CAR	FA	19	0	195550	95638	54470	126220	267090	76956	73938	107480	173320	213070	121160	428820	97429	82650	106510	69404	87065	43295	59131	74207	109960	289180	127660	321220	71490	158070	86433	350410	159880	311140	267980	130520	97930	121320	275120	297910	418750	103730	201360	141180	189070	161870	234220	504080	295560
3-Hydroxy-dodecenoyl-carnitine	CAR	FA	19	1	5779.7	2557	1775	3102.9	9815.1	2474	2154.8	2806	4061.3	3825.1	3500.7	9520.4	1591.9	2548.9	3401.4	315.43	3991.5	1763	1372.2	3310.4	7769.3	5814.6	2786.2	6741.6	1614.2	2064.8	1456.7	5328.7	3869	6768	7573.6	3617.3	2733.7	3031.6	5559.1	6081.4	10725	8229.7	4493	3916.7	6521.2	6315.5	7655.2	15982	9244.5
Tetradecenoyl-carnitine	CAR	FA	21	0	106110	60169	35079	74510	176870	37534	53330	75647	93609	150600	72687	302130	66211	42874	89784	35648	49343	17541	33623	51668	66541	204700	94684	197160	48959	107080	50583	269230	153740	409940	220640	109240	79725	102320	193450	172130	276870	67246	153330	82258	108100	120050	132770	387160	124490
3-Hydroxy-tetradecenoyl- carnitine	CAR	FA	21	1	5623.1	3277.3	1900.9	6097.9	10834	4658.3	4306.7	6432.5	6091.3	6173.3	5873	12587	4164.3	3150.6	3755.3	2723.9	4489.6	1006.4	2725.8	4024.5	5332.4	11750	5173	9279.2	2196.7	6283.7	2861.6	10415	4220.6	15692	10132	6212.1	5182.4	4375.4	9920	12330	14533	5198.2	8971.8	4502.8	6715.9	7396.8	9788.2	20576	10704
Palmitoleoyl- carnitine	CAR	FA	23		52622	34856	26517	35700	72051	36047	45310	43294	47058	63651	26667	105190	46460	28998	44435	31688	50786	23179	58294	31003	34002	89938	62454	79724	43167	65873	38423	189400	128100	169500	94905	61955	47802	59572	110930	87213	109280	50281	63835	44841	47740	61108	90471	150540	48421
Oleyl-carnitine	CAR	FA	25	1	365400	153390	167480	249820	302000	252430	254790	270640	234530	257520	176140	370560	222960	169990	243160	179590	470000	290460	537220	330090	340430	529880	287030	411280	305670	515980	336810	1017700	799850	1115500	464760	390120	374140	445040	585280	534300	598180	356670	397730	313830	278470	431420	530220	642700	308470
Decadienoyl-carnitine	CAR	FA	17	0	66195	37062	35172	37302	51044	33454	23252	69663	59487	46385	68465	112590	47415	29652	34106	19891	34557	17005	23479	26815	44500	53574	39727	90096	27858	41571	41261	60527	63505	74742	78406	40379	32452	45520	59434	59995	82704	49743	50636	35378	55453	41365	69148	98640	73794
Tetradecadienoyl- carnitine	CAR	FA	21	2	86135	50444	25465	57146	104140	36521	31370	61827	87460	95082	67204	308100	61513	36504	61011	24813	41104	16050	24700	36468	89050	129050	54321	131230	35690	73872	31813	126510	88485	240730	200010	89327	51440	71780	145260	193020	268730	71654	114410	67664	131260	110130	150260	291080	144320
Palmitodileoyl- carnitine	CAR	FA	23		21498	9940.7	8681.7	11357	15837	10425	10297	13307	14444	18573	12700	57961	14917	8160.7	11420	6270.3	10517	4617.4	10469	6323.8	19156	15858	9537.4	21494	8150.7	15379	6693.5	22440	24522	65189	42098	18070	9673.4	16557	25891	35234	49581	21524	21861	13238	23215	17960	42442	46963	21819
Linoleyl-carnitine	CAR	FA	25	2	357940	203400	146090	209040	209150	296850	290370	263150	251200	190620	226030	346130	262330	154540	210190	155220	602920	387450	643300	425320	468260	403840	276900	364630	320680	478950	270810	665950	849780	1014200	527940	373910	351980	442360	506830	697920	681450	470310	358340	268650	399030	526840	655430	644610	400960
CE(14:0)	CE	ST	14	0	29028	13856	21216	16465	26266	35103	23078	24995	53079	12288	17166	10570	24162	37874	11091	24035	13662	38961	34751	11599	14914	64409	16357	15983	62519	22044	28585	63353	17792	15014	10632	18804	12241	13124	16227	43360	16525	14087	12709	22603	10724	22785	31965	21254	16355
CE(16:0)	CE	ST	16	0	988230	577560	588450	768270	645690	999520	716930	992690	1034000	689850	708060	908700	912980	972980	610710	829190	753850	981780	1000600	621940	740940	1113700	527990	969860	1034300	762380	971440	1105800	726570	975350	820500	752470	718270	608550	848860	1237000	875990	697460	854920	716580	537030	821260	842460	780120	762060
CE(18:0)	CE	ST	18	0	73675	35895	35210	62836	37284	68960	51145	76982	85955	39659	62401	51513	52347	74633	36727	52587	59786	65411	58963	42022	47753	56035	46935	50507	75884	70813	69357	104060	42120	45674	39185	41279	50265	34124	53783	94573	75339	53389	67820	67060	36227	52009	66135	45233	45714
CE(16:1)	CE	ST	16	1	232260	123660	130690	146650	208290	243160	119210	167140	405390	134520	218140	142850	204020	179960	110570	326710	131910	247170	260370	108610	161530	971240	281430	209980	286220	202340	263260	502410	254490	164330	156850	204480	109800	140620	187420	403050	165410	86577	150340	119940	94531	172310	360570	243230	167720
CE(18:1)	CE	ST	18	1	2981400	1359800	1781400	1903500	2454200	2565600	1820400	2913700	2901900	1763100	2436100	2227700	2012100	2119200	1447900	2096900	2177000	2346300	2340500	1541700	2160900	3392700	1508000	2608600	2803000	1863200	2330400	3662200	2286500	2544900	1986000	1903500	1665000	1387600	2532900	3765300	3105000	1855200	2378800	2145700	1303300	2622700	2728800	2127000	2085500
CE(18:2)	CE	ST	18	2	22878000	17916000	18833000	22065000	15403000	36243000	25830000	31401000	27700000	20680000	21923000	31785000	26552000	27479000	16208000	17780000	20419000	23032000	26371000	14577000	22493000	25495000	13937000	21554000	28678000	13106000	24008000	27699000	23544000	26057000	25923000	22216000	18161000	18587000	23412000	26394000	32230000	23954000	26192000	27052000	17168000	30395000	30368000	26843000	30731000
CE(20:2)	CE	ST	20	2	41148	19608	24435	28203	25130	42351	22456	47425	42698	30444	36273	46623	42985	34976	26117	27981	35085	35571	30513	19938	22494	31754	14641	33769	33740	18160	24575	28896	29032	35950	42287	28890	30661	24553	33737	52715	62940	32089	38343	33093	34685	51427	48071	38919	32046
CE(18:3)	CE	ST	18	3	482220	414230	597400	239280	459580	877810	463850	689410	971000	404710	711670	761740	526830	470900	400470	604130	489010	790200	773980	587210	950280	690510	713470	588540	1107900	418870	808750	1130100	663520	648680	692380	442480	508110	484330	636940	766160	425080	751790	975780	413120	484490	586690	588250	1182500	1018100
CE(20:3)	CE	ST	20	3	920130	485140	506360	493770	575110	1106300	709830	964130	1586400	529770	824440	696520	653080	649180	624140	1032800	665840	1096800	850320	467120	775550	809560	577340	511600	1627500	500130	1182000	1329500	1197700	613310	748630	807910	536170	535440	951920	1698700	817180	678470	749400	600620	559480	1132300	1785200	1086600	790350
CE(20:4)	CE	ST	20	4	6852600	6141700	4308700	4380300	5921300	12128000	7339700	9674000	7875000	4217900	9123900	13590000	8936800	6157200	9345200	9084200	6828600	7404500	9160800	4824700	6780400	9811600	4263600	9988800	8338000	4898500	10309000	11618000	5991800	7766200	10525000	6407100	8524500	6075200	7907900	9294300	11929000	8125500	6073000	5375400	6355000	8299500	9238200	9643500	9516100
CE(22:4)	CE	ST	22	4	67776	22177	39294	23592	25291	59254	47164	57453	62541	39676	46219	64195	39961	39728	53852	43676	45674	50445	46662	26572	49970	63134	28336	43634	72445	26128	47615	65188	23089	42127	65222	37101	46228	30833	53524	62050	64249	45646	45428	29081	34736	68335	57693	97976	50757
CE(20:5)	CE	ST	20	5	280110	373300	520580	518700	484600	615910	374900	533890	672350	638610	707930	490880	371130	506030	780040	1080000	384390	582550	769800	735270	553020	1508700	399720	817380	2205200	347080	1465200	1241000	598400	1621900	1411300	273000	1507500	1224900	1308700	475990	202540	496940	1171600	293740	372900	904140	539340	618400	1100700
CE(22:5)	CE	ST	22	5	291010	176070	237800	203650	205710	475010	219020	458860	308470	210730	268920	295140	275240	266870	227180	382680	280180	256370	360390	179130	231020	334750	178260	346420	438780	176810	323670	451380	256680	355350	321510	214860	239860	250020	334460	494200	379510	239980	230310	219490	208540	353800	338500	360610	354510
CE(22:6)	CE	ST	22	6	2363100	2104100	1541600	3192100	1253900	2570800	2031400	2974200	2552800	2373400	2321600	2191500	3430100	2048900	2087500	2414800	2075700	1334100	3829600	2525400	2154100	2223500	1883200	2033400	2091000	1208700	3728900	2166100	2832100	4045300	2937900	2997800	3504400	2852500	3304200	2691800	2619400	1797500	2599600	3155500	1157800	1547400	1602900	3078100	2293300
Cer(d18:0/22:0)	Cer	SP	40	0	11685	7337.7	4525.6	8356.2	3576.8	12390	7378.9	9441.3	18345	5510.2	9501.5	8448.6	5472.3	13246	3084.4	6318.8	4708.9	11242	10796	7327.6	19720	12208	3939.1	6688.1	12428	17994	13818	8241.3	6724	5973.9	4412.4	10461	8100.4	9026.8	19274	16125	6624.6	5958.1	4510.6	20065	4287.8	6519.3	14193	9627.8	5672.2
Cer(d18:0/24:0)	Cer	SP	42	0	15421	7273.8	5650.1	5648.7	8806.8	14188	6773	15847	38007	5609.7	12755	7731.8	5779.9	18779	2604.4	8275.1	5960.8	11611	6286.4	5181.3	20621	15995	6147.1	6450.2	11801	23618	19979	6425.1	10556	5726.1	5989.6	9431.3	13086	14102	24788	13928	12103	5765	5665.5	21502	7671	12537	26014	8467.2	7541
Cer(d18:1/16:0)	Cer	SP	34	1	197030	72434	156580	124590	107950	199270	117160	117630	139020	138530	128820	135650	120180	118940	122680	118930	128440	111220	175290	105140	104460	140450	101200	129520	194440	152850	134460	149050	162840	199230	123610	118820	122280	119770	157610	189040	130830	112900	136010	165280	102910	121090	179140	182340	82177
Cer(d18:1/18:0)	Cer	SP	36	1	73253	25174	34416	50701	25647	59322	53212	49936	45837	41274	45445	27144	37417	70488	23052	80623	69746	66976	35439	38117	53236	80537	28216	48104	50534	112650	69016	39972	76797	47675	35149	47775	51961	28931	51050	89761	57131	54074	64825	43177	42705	52662	80263	38507	30249
Cer(d18:1/20:0)	Cer	SP	38	1	63612	18119	25927	48522	26560	57594	35385	46802	55137	37524	35272	42487	31036	67524	22711	49593	61107	67280	31843	29861	60630	69746	32531	35347	40781	65019	49883	42851	49294	44067	29614	38032	34605	24550	39898	69002	44452	46014	46977	51501	32539	44596	57209	58067	22222
Cer(d18:1/22:0)	Cer	SP	40	1	400040	150300	167120	342180	342510	529720	298610	426620	424350	220840	250160	309550	261170	444990	192460	299520	261770	336490	252570	212390	286180	426200	252110	139010	338590	625840	529300	269000	362950	232090	238840	403880	251550	238540	235130	504460	377610	363730	404280	699540	282890	299040	562660	380270	237100
Cer(d18:1/24:0)	Cer	SP	42	1	1997400	411250	526770	1075700	981040	1794600	874540	1266000	1477900	684190	837350	1464200	755010	1776600	515090	971530	1087300	1115000	815290	811800	1128700	1819800	644980	598960	1759700	1610100	1100600	892570	857680	728290	1007400	958680	706320	816700	895360	1844900	1463100	1182300	1170500	1620000	1030000	1243400	2073600	1097500	1130100
Cer(d18:1/16:1)	Cer	SP	34	2	35673	29387	28571	26129	38743	41140	33734	34500	31169	38506	28409	48936	33270	34220	31050	33875	41371	37858	49249	35426	36772	28468	23874	33264	30948	20964	37413	82810	31502	37658	34555	41223	36273	22762	40879	42989	34299	38050	29594	30331	34698	45590	39265	46548	35936
Cer(d18:1/22:1)	Cer	SP	40	2	31630	9250	10519	8115	14054	26971	28403	21472	12391	20157	13597	12857	16561	15134	11292	12816	20051	19365	39563	13675	22397	13268	14135	10698	22548	11568	21177	57392	31321	19063	12492	21901	16150	11662	11624	34392	22138	22400	17859	16702	15163	23468	11626	19915	11024
Cer(d18:1/24:1)	Cer	SP	42	2	428120	122710	242600	425710	173390	361630	345340	374690	501760	403680	298360	269710	228370	408730	175860	312490	388030	302740	319320	205110	216620	468980	206800	201020	355160	478650	365730	341910	454310	398790	258790	324140	296530	214520	300430	526710	486520	246810	310240	278760	287830	301700	380830	493230	153140
HexCer(d18:1/24:1)	Cer-Hex	SP	42	2	13352	2639.9	2272.3	4045.5	4775.1	8071.6	6070.8	8334.4	8639.8	5299.1	3764.5	4798.2	7205.8	4781.8	2542.4	4400.5	6918	6915.7	12982	5521.3	7532.4	3403.5	4007.9	4280.4	5923.7	2004.4	4551.9	13665	8073	4396.6	3537.4	8693.9	5176.4	3646.8	3277.7	11557	9428.1	8439.5	4041.7	6316.4	6431.6	7451.5	3529.7	12079	3271.9
Cer(m18:1/20:0)	Cerm	SP	38	1	376930	196710	138720	360400	146840	268710	260370	416250	323700	157000	198460	99916	243350	732520	162820	285130	248730	378310	330940	327730	335500	561920	409060	217090	272410	519330	394530	280670	296230	209740	71657	494480	185390	136900	158520	513710	182040	105430	227180	324310	97749	156510	360820	184760	105030
Cer(m18:1/22:0)	Cerm	SP	40	1	57302	34564	25253	49548	22329	30421	34663	58395	34849	16962	27578	10003	28639	118920	13259	52630	52310	90901	81143	63299	51576	114100	64873	32670	36022	146360	38202	45763	38920	18314	8103.1	61286	28600	20081	15560	102770	31689	15820	25042	96820	10403	18988	73940	15737	18577
Cer(m18:1/22:1)	Cerm	SP	40	2	394070	227350	145080	307330	221800	221300	265170	507930	266990	189000	191960	159570	232540	460480	198330	305900	376210	360880	320580	288270	396640	583600	331290	223800	193740	447860	369850	239350	326810	216080	95708	518240	243080	120130	160390	527490	307550	148460	298820	409760	104650	203070	424310	245320	104600
CerP(d18:1/12:0)	CerP	SP	30	1	78631	67673	64223	70152	63563	84875	69714	78611	82111	70384	69005	71431	71749	76936	67404	71668	81421	69746	72867	60965	72418	70850	65299	70630	94251	83420	71964	82926	66935	85661	70512	68569	70054	68160	71951	91040	94677	81363	65357	78128	77808	80153	84271	96952	71510
CerP(d18:1/14:0)	CerP	SP	32	1	55171	14819	22373	31013	20132	56260	49692	47073	46070	25602	30754	30564	28839	44541	22079	36123	47015	33833	53641	25900	29886	34540	25517	22481	39562	42306	38017	51026	52078	42398	25048	45237	22722	27070	24777	61690	40162	42538	46034	32239	31898	36663	46010	43227	15578
CerP(d18:1/16:0)	CerP	SP	34	1	2836900	903960	1252500	2621000	1596200	4062000	2295100	2614400	2717600	1458000	2044300	2043100	1523300	3346100	1143300	1896700	2387500	2575100	2685500	1714400	2087300	2610800	1356000	1245000	2825600	2731700	2123400	2734100	1875200	1929400	1536800	2335800	1273100	1368800	1717400	4572900	2878300	2230100	2516500	2463200	2072900	2248400	4070500	2085200	1582700
CerP(d18:1/18:0)	CerP	SP	36	1	315090	189490	161920	304360	162630	488260	300240	386200	374680	203490	289920	255980	166330	411500	150330	239970	294530	266700	331520	231360	281860	392280	134080	206240	334720	256380	263790	257350	212790	232850	242670	239810	201160	210290	259290	628120	401560	296460	253930	221730	314210	299980	507190	301830	242630
CerP(d18:1/16:1)	CerP	SP	34	2	13424	5033.2	8401.2	8000.8	6464.4	14446	10439	14892	14091	11146	7887.9	6907.4	8618	11417	8152.5	11965	12718	9823.7	20800	9198.2	8825.8	13990	7051.5	6640	11640	14892	15194	18571	21385	15880	7206.4	14531	8172.3	6616.9	11136	17865	15796	10188	11592	8027.5	8885.9	11712	13918	14727	5284.9
CerP(d18:1/18:1)	CerP	SP	36	2	56965	24223	40338	58081	32819	88939	56394	65235	84517	68830	48484	45134	42359	80681	34239	53049	61436	52949	73254	39032	48600	97927	36244	60196	75852	64798	71358	64837	67072	66670	46095	61419	51719	42946	59548	94458	75611	45843	48154	30289	46340	46271	97038	81498	27603
CerP(d18:1/20:3)	CerP	SP	38	4	2442.3	1140.1	4455.6	1634.3	4212.6	7571.3	3418.5	5130.3	5971.1	2866.9	2711.7	5043.1	3343.4	2869.6	2375.8	1853.8	5043.5	4730.2	3645.7	2615.9	3183.7	1940.2	2084.7	3658.7	3479.9	1388.6	2229.9	5184.5	2004.7	5061.8	3636.5	3412.4	1687.5	2802.8	3528.3	4657	6710.7	1765.4	2395.2	4047.1	1544.8	5001.9	4454.6	3687.6	3316.4
Cer(t18:0/22:0)	Cert	SP	40	0	15848	7765.6	8789.4	8620.9	8586.8	17237	7321.4	13646	15032	3264.1	6079.9	12308	9375.7	9579.6	1761.4	6608.5	9330	9359.5	9265.2	9075.5	10356	7016.3	7804.9	7312.7	10207	5806	10035	9962.2	5305	10094	10572	11823	8299.6	7674.4	6281.3	17416	12302	8245.2	6656	11807	6128.7	10086	14883	8815.1	8853.8
Cer(t18:0/24:0)	Cert	SP	42	0	29568	12644	16791	19605	20846	37776	14422	28147	34926	14382	14366	26733	17630	25026	8181.6	12443	22803	20411	17516	17548	25999	14538	11906	15028	20095	13343	13993	19295	12767	17589	27759	17257	14413	14151	17706	34849	28238	21559	13553	20549	14323	23692	34990	21744	22990
Cer(t18:0/24:1)	Cert	SP	42	1	6245.7	4855.5	9151.3	6222.9	5445.6	12757	4606.1	8331.3	8998.1	11227	6038.6	7775.5	5615.9	4058.3	4574.9	4929	7030.7	4973.2	7106.6	5473	5801	4031.5	5083.2	9229.6	13338	3873.9	7419.5	13560	7138.8	16222	8419.1	5528.7	5464.2	4743.1	7620.3	8234.5	8968.5	5131.1	3027.8	4097.2	5348.1	9136.8	5281.5	11619	4541.9
Cer(t18:0/20:2)	Cert	SP	38	2	16590	18749	17609	12288	19154	15109	22259	19114	15694	16355	15095	14666	11157	12352	19219	18178	16755	19811	21167	33885	18943	15612	22728	13276	9885.7	17206	16598	23626	19051	22871	21771	10945	17128	14467	15706	17120	20685	24803	15232	19738	25930	14570	16062	16098	19660
DG(14:0/16:0/0:0)	DG	GL	30	0	37258	30209	41626	44294	17975	34940	36364	34142	35242	19060	26934	20101	34408	71949	24690	66643	29927	104000	60425	42950	30679	83599	29092	34112	48584	84082	27549	35787	36532	26054	19917	56416	20310	18678	20814	70203	33063	17918	24361	42163	28156	23141	68283	21106	19718
DG(12:0/20:0/0:0)	DG	GL	32	0	17266	11975	13040	18298	12105	15372	18029	12341	14218	13675	13280	12316	13979	17851	12171	13524	13610	16888	13918	14464	12724	15263	14718	12939	10702	17926	15882	12871	15909	15431	12142	16333	12717	11305	13882	15197	16311	15561	11615	16997	13215	14614	18353	15071	15663
DG(16:0/16:0/0:0)	DG	GL	32	0	3119300	2349200	2416300	3135000	2239800	3007000	3362400	3141500	3264100	2648600	2455300	2428600	2520500	4063700	2816200	2918300	3085500	3950700	3123200	3246000	2849700	3028000	2783300	2389200	2627100	3850200	2557100	2696900	3187500	2794000	2786900	2832600	2374200	2146100	2477500	3069900	3247300	3159200	2503100	3084400	3471100	2583600	3564000	2875900	2903900
DG(14:0/18:0/0:0)	DG	GL	32	0	15860	16816	13205	17125	12840	13822	24206	17830	18248	15500	16648	13351	17130	21744	16611	26804	16142	33738	21480	17886	18041	29044	15393	17396	22807	34481	17972	16048	21478	16442	16666	21088	13608	10110	13276	24919	19516	16911	15040	24088	14895	16776	22513	14564	19517
DG(16:0/18:0/0:0)	DG	GL	34	0	1946800	1550000	1499000	1998100	1654300	1862600	2407700	2392800	1867100	1629200	1626600	1937700	1997000	2156800	2090500	1738700	2484900	2557400	1938700	2033000	1921700	1878900	2034600	1328200	1699000	2063600	1609500	2013900	1938800	2098600	2050900	2040900	1814300	1433000	1809600	2086800	2568200	2201900	1598600	1921900	2211500	2178600	2011300	1910500	1819600
DG(16:0/20:0/0:0)	DG	GL	36	0	12187	4419.8	8911.2	12053	13145	12508	7997	11320	12378	7792.8	8611.6	5621	6057.8	17813	7630.4	10400	12004	9764.4	6880.5	13166	12109	12438	9952.9	8495.9	4801.6	11528	6618.4	6847.9	9794.7	10283	9645.6	8069.2	8185.1	8685.3	10504	11591	12221	9551.5	10216	23954	11301	10171	11393	8751	10124
DG(14:0/22:0/0:0)	DG	GL	36	0	6389.6	4048	8162.8	5339.6	4642.3	6171.2	5878.1	7387.5	4720.5	9612	4115.6	7290.8	5423.9	6461	4576.7	7235.2	5900.8	6295.8	4260.3	6128.7	6795.3	4729.9	5650.3	5763.5	4071.2	5368	5374.1	2638.2	6876.5	6159.4	5955.3	4087.5	3263.5	5615.1	4799.7	8881.2	6682	6538	6657.1	7560	6863	5566.3	4388	5632.3	6970.6
DG(18:0/18:0/0:0)	DG	GL	36	0	2352100	1242100	1416400	1514200	1531900	1801800	2219500	2091300	1641100	1738900	1341100	1798800	1470600	1698000	1306900	2232500	1509700	1637500	1384700	1438500	1340500	1385100	1564400	1308500	1112800	1615800	1517100	1660900	2000600	1488600	1641300	1354300	1342700	1609500	1399800	1827700	1644100	1851300	1395300	1816200	1881300	1913700	1376300	1725200	1654000
DG(14:0/16:1/0:0)	DG	GL	30	1	4466.8	9480.6	12907	9135.9	8967.7	5288.5	4347.9	8166.9	9193.3	7903.1	7948.9	9781.6	2333	3309.2	5094.9	7139.3	6812.8	2396.9	12131	5269.9	3431.9	2648.7	12040	9423.1	4735.5	2885.3	8756.5	12491	11544	12766	11372	7117	10262	3600.3	9339.6	5639.5	4652.3	6257.4	6030.6	6401.3	7337.5	11225	3273.3	3691.4	9984.5
DG(14:1/16:0/0:0)	DG	GL	30	1	35582	40909	34571	28772	45069	28841	33794	33994	29437	34340	30167	33329	29192	27169	34577	25113	40092	36058	42885	54831	32964	29947	45875	34855	21294	37540	25844	39262	36811	39380	33142	39099	37243	24725	28755	28669	47172	32636	29404	48137	38576	27723	27255	33354	36536
DG(14:0/18:1/0:0)	DG	GL	32	1	107060	45379	38639	60786	19824	48640	55092	115720	68742	8149.2	29752	9247.9	72737	203870	24368	86591	36927	203130	90024	66606	46556	262750	47343	55536	113200	250320	68756	53909	92629	10846	5020.8	159260	9145.8	11394	24167	221990	38470	17091	27553	121660	13152	20782	189830	23271	10027
DG(16:0/16:1/0:0)	DG	GL	32	1	51537	21461	10016	36569	10335	17075	16977	38068	50693	18179	11786	1783.8	41823	86902	14254	49416	41106	136720	33515	27591	45318	224030	59349	23336	44436	188810	40187	35882	81453	19903	4946.2	98159	1645.3	4313.7	24436	130400	34286	3746.5	27314	37532	6825.6	11391	163090	17702	10808
DG(16:1/18:0/0:0)	DG	GL	34	1	7075.9	2377.9	2109.3	3499.7	2065.6	3919.3	1125.6	5241	9324.8	1718.1	1887.1	596.3	6678.2	15885	2418.5	9078	8611.8	30873	5487.5	2836.8	5896.7	41837	14175	1832.7	10287	38341	6093.5	11266	10675	532.86	414.23	14506	1129	354.82	2705.6	22458	5388.4	831.01	4563.8	8505.6	998.65	2074.5	24807	1659.7	1929.2
DG(16:0/18:1/0:0)	DG	GL	34	1	1135500	361630	300750	1170900	218870	553640	554750	1121000	632920	318930	341820	161930	872530	3231000	250600	715280	852420	1799200	797260	859660	1074600	2179100	778930	561070	778650	3453800	796600	697380	1368900	528090	173700	2330500	513570	305970	495260	2406300	792550	238400	578220	1251400	203440	373020	2225900	453870	262330
DG(16:0/20:1/0:0)	DG	GL	36	1	8750.9	2284.5	3514.1	6634.2	1331.8	4144.4	6378.3	10611	5533.3	1002.4	2636.3	631.18	8041.3	14201	2558.4	5137.9	11847	15024	6947.5	4223.2	7527.4	12479	5470.4	6052.3	8348.2	25630	6080.3	3157.2	11649	3296.6	1558.7	18462	4063.1	790.06	2447.3	16075	5330.5	1250.4	4026.1	14394	1608.3	3050.5	14398	2504.2	2648.3
DG(16:1/20:0/0:0)	DG	GL	36	1	12560	10539	7609.2	10156	9356.6	10613	8414.4	9661.3	11743	7493.4	8956.3	9634.6	7496.5	10549	7879.4	8001.5	11536	11295	10171	11907	9615.5	11460	9685.4	9485.5	8679.4	8436.8	7602.9	11194	7289.7	11126	10380	8721.9	8091.1	6795.8	10986	9605.1	9405.9	10818	11481	12235	11432	8796	12417	9913.6	11969
DG(18:0/18:1/0:0)	DG	GL	36	1	160490	77129	85722	128210	38824	143210	110810	185030	107610	49670	69253	31976	106740	428910	44408	157850	244090	443720	151840	140380	175680	390820	153300	82366	134350	851470	159290	183100	217620	47962	25695	266680	90476	47732	64309	515230	126260	64840	123040	323830	41650	80546	285980	57406	56132
DG(16:1/22:0/0:0)	DG	GL	38	1	5574.5	4390.8	1597.8	3732.7	3083.7	3291	5638.9	6613.2	4946.8	5978.2	4621.4	6426.6	2462.3	4627.3	4117.7	3773.1	5400.6	3604.1	4723	5074.5	2844.6	3612.9	4461.6	1910.4	4439.2	6574.4	2790.2	6158.5	7676.4	5475.1	3115.9	2786.7	4078	2650.4	2500.7	5281.8	5404.9	6093.6	4537.3	6238.4	6318.4	5304.7	7665.1	6339.1	6552.8
DG(14:0/18:2/0:0)	DG	GL	32	2	89819	49901	29321	43804	14047	50790	54314	67835	60300	11194	27848	6652.7	67279	134300	22018	48466	33932	144680	108040	80288	57745	85612	37455	33398	57365	137340	55583	21507	69480	13112	5843.2	121170	9095	14171	22365	159730	35773	13563	21868	90482	16830	26554	153400	24114	10247
DG(16:1/18:1/0:0)	DG	GL	34	2	225060	86217	40421	124790	87943	99641	136520	227820	212160	85203	56987	39614	202310	304180	108880	201100	144720	373030	138530	78817	145920	989610	220480	130280	130540	641550	222990	114440	272020	54700	42822	447890	28863	44175	120450	533810	184820	42862	157860	215010	49735	81266	507170	96264	27570
DG(16:0/18:2/0:0)	DG	GL	34	2	1170200	531100	311050	1119800	276470	670340	947180	1347800	865670	395090	710930	236950	1165500	2371700	365380	733480	1353600	2430800	1167400	1116600	1429800	1372100	780070	553370	743480	3101700	926570	453240	1449000	563250	270350	2270400	594040	444060	655650	2987500	1459000	503620	790820	1316300	397260	407270	2765200	475530	351960
DG(18:1/18:1/0:0)	DG	GL	36	2	3707500	1128600	865680	2527400	1303000	1447500	2422000	5308900	2527600	1507800	1266500	1184900	2641700	6258600	1303100	2351900	3137000	3951100	2610900	1745100	3352100	7622500	2291000	1962900	1645200	9663200	3756400	1486200	3571800	1518200	642030	6153500	1303100	803340	1460400	7911200	2924300	1054500	2481800	5269700	866050	1360300	5892600	1499100	566340
DG(18:0/18:2/0:0)	DG	GL	36	2	182870	114160	70226	151250	51790	163660	184840	305220	155230	79214	133660	36401	187550	393340	53820	161570	281680	652480	249290	187930	316920	280140	194280	80954	154960	765840	165900	100180	209330	79794	40876	349320	97179	62310	94368	642790	229720	127310	142750	367900	78575	99679	419420	67475	103640
DG(16:0/20:2/0:0)	DG	GL	36	2	16363	7512.3	1807	13800	5172.9	9726.5	11046	19041	11392	2905.5	7372.6	3840.6	21063	17374	4392.1	9831.9	16246	31358	10435	6877.5	21664	28743	6674	3913.3	8651.3	45904	8734	5003.4	13415	4043.5	2496.9	23186	4425.4	3587.6	3899.2	48329	20940	4612.2	8861	19934	3594	6809.2	37997	4100.7	3800.9
DG(18:1/20:1/0:0)	DG	GL	38	2	24823	6936.1	8564.1	20720	8595.2	11738	15646	32128	17267	8811.1	10606	7561	20872	27768	10322	16490	30940	30439	15963	11956	18511	48758	13168	13990	12755	72146	21857	13254	21798	8395.5	3486.2	44291	11654	4861.9	10277	63068	27427	6034.3	14487	39010	6188	8975.3	33180	10902	6409
DG(18:1/20:0/0:0)	DG	GL	38	1	27292	9061.1	7500.5	20062	10146	12430	19392	33536	17025	13140	8330.5	7733.3	26476	33242	11775	15540	30523	37004	19672	8961.4	26259	51988	16971	17615	15301	81733	21090	11986	22884	10643	3756.3	55108	11736	7138.4	10780	68568	25104	5833.8	15670	44886	7143.9	11269	37533	13341	4954.5
DG(20:0/18:2/0:0)	DG	GL	38	2	6788.9	2123.3	1251.8	3868.4	2321	5930.5	2998.3	6113	2988.8	1267.4	4479.4	1939.9	4364.6	10975	1855.1	2023.7	7658.5	19148	7480.8	5139.1	16343	4465.8	4463.6	1113.3	4167.6	11712	3596.5	2140.8	3773.2	2129.7	1463.7	8246.5	5312.4	1835.2	1153.6	8922.6	3189	3574.1	2335.6	10866	1256	1644.5	8225.2	1350	3196.7
DG(16:1/18:2/0:0)	DG	GL	34	3	163930	82484	31064	122560	64622	86310	138510	199900	148410	85376	98012	51932	194770	220050	120160	173100	139440	238280	135830	79205	142950	376200	173640	105670	78203	474660	134000	55640	218010	39488	56097	340790	31970	51529	129800	484620	222170	41936	132770	151420	57081	48105	522460	69692	24827
DG(16:0/18:3/0:0)	DG	GL	34	3	81264	56951	45212	76154	23764	52773	63253	205590	70045	38026	80484	24576	146320	245340	36221	90671	85630	315140	65955	105310	155450	143430	140410	77758	148260	292200	141390	57945	178590	53952	31501	328630	60902	39196	59954	190130	65689	34900	71612	84031	29623	40761	188890	32226	38219
DG(14:0/22:3/0:0)	DG	GL	36	3	6368.3	4789.7	2387.8	3580	3143.6	2990.5	6328.4	12067	5867.7	2868.1	2633.4	2869.5	6106.8	8416.1	2845.6	2387.4	8182.9	10178	4904.4	5303.3	6783.2	10400	5398	3339	938.47	19056	6194	1041.8	6208.4	2886.4	1787.5	12862	2869.2	1183.8	3102.3	14627	9955.1	4238.8	4623.8	10869	1688.9	3478.1	17415	2754.3	1787.6
DG(18:0/18:3/0:0)	DG	GL	36	3	7088.3	11362	6320.6	6580.9	2825.9	8033.7	4929.7	19946	10033	2093.3	7961.8	223	13943	24572	1259.7	12579	12749	53033	11403	10555	21039	17324	19903	4562.9	14179	53681	15646	12196	24112	4394.9	495.52	24633	2525.8	1659.2	3919.7	33389	5649.7	5901.8	7515.1	25092	3130.5	4038.8	26139	5561.9	7298.3
DG(16:1/20:2/0:0)	DG	GL	36	3	15783	7800.3	3539.2	13711	5660.1	9869.9	17096	24787	12890	8477.3	10961	5720.9	18217	24471	6530.9	6039.7	21556	21201	13110	7266	16075	32769	10291	10637	6030.8	52250	19360	4757.6	19219	3171.7	4823.5	27222	5751.8	3771.9	6669.3	38449	18094	8384.5	12761	17890	6967.6	6652.4	31965	8593	4822
DG(14:1/22:2/0:0)	DG	GL	36	3	12761	7348.9	1670.3	8890.9	1065	6745.4	10935	19914	10017	5775.3	6023.1	4551.2	12005	18447	5392.8	6379.9	15650	17649	11707	6546.1	11303	12873	8113.6	4744.9	2652.1	32759	9284.3	1695.7	13355	5792.5	4429.6	21807	5530.8	2516.7	5143.9	28418	13780	6241.8	6594.2	16963	5928.5	4923.6	20681	4970.9	2576.7
DG(18:1/18:2/0:0)	DG	GL	36	3	4151400	2055100	926360	2770400	1316600	2326200	3869900	6433900	2954900	1674400	2288300	1305600	3483600	4860600	1902000	2466000	4475300	5742900	3077500	2337400	4334000	5291700	2438900	2298800	1666500	11252000	3591700	924000	3346600	1736200	1110400	6576400	1350200	1092100	1836400	9777600	4944600	1820100	3102700	5732200	1527500	1529400	7090500	1762500	804550
DG(16:0/20:3/0:0)	DG	GL	36	3	17444	9715.3	4434.4	10213	5112.9	13631	12575	23243	17016	4992	6893.7	2439.5	24447	34847	6229.6	17658	20229	41149	14423	11485	16265	25779	21143	11875	15776	61314	16622	11452	25691	8328.7	846.53	45847	3254.2	620.95	5213.2	69276	15096	6590	9464.8	14933	3429.7	12268	68357	10717	4632.9
DG(18:1/20:2/0:0)	DG	GL	38	3	37523	17194	8340	24134	17860	23378	35896	48710	26031	16157	18506	13640	41638	39087	19665	25315	40409	41116	23909	12810	34527	63101	18294	18366	18461	101140	19658	8010.2	28631	10701	6398.1	62917	10159	5928.8	12189	111280	48294	14103	25927	55669	12000	17896	83489	16261	9736.7
DG(18:2/20:1/0:0)	DG	GL	38	3	25185	11013	8693.7	19480	9624.5	14925	21735	46315	18427	13503	18798	7575.9	33552	29773	16868	18280	39322	44199	25639	10234	31371	42847	17055	19027	12396	69367	20357	7408.1	23325	10499	4904.2	49680	9676.2	4624.1	11669	75232	38699	11573	18997	54966	10414	13540	49693	11948	5241.7
DG(16:1/18:3/0:0)	DG	GL	34	4	1892800	2293500	1614300	1550600	2016900	1421500	2488600	1729300	1714300	1667800	1570700	1802800	1415400	1342000	1729100	1563500	2100000	1602200	2160700	3734000	1781900	1348900	2169400	1560600	944900	1871700	1431900	1875200	1627000	2266100	2025900	1261800	1396600	1354800	1251100	1466800	2493800	2094600	1429600	2267900	2293000	1531900	1692800	1377900	2142800
DG(14:0/20:4/0:0)	DG	GL	34	4	26136	38091	21065	17686	32286	20962	34333	27733	26123	27039	24190	27226	16163	19737	17903	26931	33841	24128	39579	55931	29360	23825	39981	16720	13575	28200	23497	43050	26717	38534	26126	18971	19830	17682	18961	24770	31841	34387	20604	34178	34961	23755	18240	20871	28646
DG(14:1/22:3/0:0)	DG	GL	36	4	2372.8	4723.4	895.34	3708.7	1267.6	3667.4	8680	15373	7471.1	4023.6	7299.3	3687.4	8035.9	9236.7	2725.3	4972.4	11548	12907	8425.2	2820.3	15765	6822.1	3607.5	1288.5	538.6	13566	5337	179.21	4706.6	1448.3	3481.6	8634.9	2916	3872.4	5497.1	12132	13944	6657.7	3873.9	8257.4	3415.2	1458.4	16711	2000.6	869.4
DG(18:2/18:2/0:0)	DG	GL	36	4	2483100	1386300	450230	2082300	929660	1662100	3469900	5450900	2237400	1130600	2681300	1079200	2650700	2937000	1327400	1505300	3400100	4621400	2523400	1623900	4516700	1925600	1538900	1183900	884490	5277200	2071700	387360	2304700	1022400	1055400	3675800	970450	873530	1381100	5093400	4264300	1742300	1774100	2819700	1390600	820610	5787700	1058800	578630
DG(18:1/18:3/0:0)	DG	GL	36	4	463260	295620	155970	340120	174870	263300	414300	1187900	384120	227870	378070	193240	622780	697050	269680	398660	550490	1029800	402550	263330	820360	768080	399660	358590	318560	1126200	718300	135510	587240	247620	160600	1115700	175320	136860	235250	1037800	449680	288320	425100	440420	187340	198590	838510	277990	129450
DG(16:0/20:4/0:0)	DG	GL	36	4	135500	97156	50341	131620	28755	110350	104060	219850	107820	43044	50486	24705	233660	323380	37759	178160	119760	323890	122160	167870	152430	368340	104970	70589	139090	495240	139890	66745	128650	57317	32463	414640	62016	52124	63062	347670	116330	43457	97944	84622	28310	83180	341910	72508	59007
DG(18:2/20:2/0:0)	DG	GL	38	4	46012	17000	7030.8	24801	15272	27861	50221	68856	40154	17827	31758	12735	58574	42501	19254	20547	45949	54196	35478	15928	57553	43092	14486	18332	16091	97821	24893	7873.8	28289	16075	14844	61190	8640.7	12736	15653	124460	68190	23680	27069	56141	20249	18403	98849	15992	12359
DG(18:1/20:3/0:0)	DG	GL	38	4	32008	23339	11157	24120	16006	27338	33978	49302	34793	10290	16058	12557	36049	58268	21774	30929	36701	60416	32720	17957	38043	64837	33591	19079	25226	102420	39302	16211	42732	10755	5876	72504	8476.4	5531.8	12453	129540	41012	10423	15784	28090	11424	20806	111600	18860	9613.4
DG(18:2/18:3/0:0)	DG	GL	36	5	320140	225680	72279	194460	86221	190280	268360	974580	316710	135180	299900	113760	508810	502230	162160	269280	331760	821290	282720	220840	614430	389780	283010	223680	187440	686230	487280	42866	375420	152340	125490	732480	83698	95482	139460	710960	285150	180880	287280	267410	123660	129890	603640	170900	98917
DG(16:1/20:4/0:0)	DG	GL	36	5	28580	26682	6026.1	15481	8730.9	13474	16486	49389	29452	13014	10220	6204.8	58845	55960	10623	52306	16316	85135	19129	23355	19477	176860	41137	17464	18882	98993	35173	14555	38920	10056	10162	67194	5334.1	7980.2	12306	104950	16936	4585.3	20091	16555	7995	8529.7	85548	15837	9435.2
DG(18:2/20:3/0:0)	DG	GL	38	5	44535	30581	8108.1	27513	16546	32606	53050	85395	38069	13968	36210	17792	52355	57396	25633	35076	46055	65039	45516	21184	68614	44416	33594	23970	24434	110990	43274	10125	50069	21159	11913	90696	7742	8751.1	16087	135450	48593	23597	20998	36858	16322	24069	139620	17331	7399.9
DG(18:1/20:4/0:0)	DG	GL	38	5	418740	327170	123520	263970	160710	301710	353500	797510	341170	202130	205870	187420	572410	678930	171920	477100	328060	720240	356690	370760	602220	1270100	362560	257640	258370	1165700	509750	223890	475140	257410	166330	985290	239580	163830	154900	1040700	409440	198250	317850	341350	137180	312280	851190	317600	200260
DG(18:1/22:4/0:0)	DG	GL	40	5	9263.5	6764.4	3932.4	7415.7	3412	6913.5	12103	20387	11119	5558	7028.8	2494.2	18228	17872	5257.4	14525	11528	20035	12092	6124.9	15016	37218	8437.5	6472.1	8310	43601	14381	5810.9	9656.9	5665.1	2552.4	35352	3319.8	3025.9	2772.8	40072	13381	2644.4	6959.2	10712	2832	5792.9	23372	4653.1	3313.3
DG(18:3/18:3/0:0)	DG	GL	36	6	9127.2	5496.3	7068.5	5009.2	2595.6	4207.9	7649.7	34130	8495.5	5239.7	20549	2782.3	17736	15355	3461.5	9283.5	8359.9	32519	8512.1	6805.2	12037	1946.6	16074	6884.1	9108	17651	11154	4821.9	19076	4110.6	7517.4	26661	4245.1	4909.7	4091.6	24345	5509.2	6026	6232.6	10928	5958.6	5596	14512	8702.8	3017.2
DG(18:2/20:4/0:0)	DG	GL	38	6	67336	78053	18039	33561	15524	47521	59391	156550	43753	38767	52037	36587	103360	95544	29071	62191	63153	112880	75588	70740	118620	93879	46247	33546	30102	158920	68171	14968	63370	32705	35818	108680	39296	26359	32030	165750	92502	39754	47790	44319	36007	48659	155190	41071	41244
DG(18:1/20:5/0:0)	DG	GL	38	6	50742	26172	13036	37171	16514	19093	22608	74217	36070	16240	21161	13630	23411	46773	28180	36987	22485	89511	46355	40474	75341	160340	59983	35369	28943	79181	72176	26177	61353	18735	21824	103540	54213	55220	29355	89145	28329	12057	42706	8942.8	21222	14587	70203	27307	23202
DG(16:0/22:6/0:0)	DG	GL	38	6	31558	16743	6758.4	73241	8833.4	28423	42995	63267	48270	15492	26840	9795.4	61783	61878	23466	31624	32487	49275	63239	37800	44953	145080	40570	15884	32131	132420	38317	14523	86311	30067	7341.2	140980	31171	21684	33071	86960	36876	12065	23149	28421	13107	10091	57451	16072	18431
DG(18:2/22:4/0:0)	DG	GL	40	6	26439	19999	4030.1	16839	4391.9	19004	27455	55570	19328	9863.5	16340	8313.6	44785	34375	9076	32937	30028	40309	30874	18817	35430	48637	14429	11850	6600.7	73187	20962	4066.1	17896	7771.5	4782.2	60749	4180	5926.4	11144	82853	30656	12125	17343	21140	6785.5	12068	57280	12422	8287.3
DG(18:1/22:5/0:0)	DG	GL	40	6	14660	7335.6	5870.7	15263	5761.4	12047	17968	38541	25750	8479	10932	4320.5	19766	26712	11736	13645	16614	31163	23362	10784	25131	56463	14024	14329	11930	55573	23954	7782.7	17455	13664	7645.8	53901	10579	7942.1	13080	56825	19528	9006.8	17805	18104	5989	10216	32838	8455.7	6843.3
LPC(12:0/0:0)	LPC	GP	12	0	14607	12207	17461	18911	4110.9	13960	6266.9	4829.4	9965.7	1223.6	5048.9	481.56	3483.8	22721	1071.9	26444	2705.4	11633	29384	10129	5785.5	8073.2	6319.2	10836	43975	6086.9	5877.9	24748	7329.2	8792.2	1245.5	7973.2	3123.3	3441.2	2304.3	6560.2	2415.6	1492.2	1236.7	8466.6	2492.1	3884.5	5160.7	4373.1	3707.5
LPC(14:0/0:0)	LPC	GP	14	0	2132900	1351300	1662400	910740	1415400	2494800	1614100	1884500	2055700	579730	1101600	567780	1674300	1894900	980190	1562200	1133700	1740300	1791200	1625900	1397000	3291800	1378300	1425700	3687300	1883900	1829000	3421800	2657500	1521900	773240	2029400	872230	1087100	848570	2710600	1110100	1033600	889650	2255400	1134200	1285800	2612000	2042300	1252400
LPC(16:0/0:0)	LPC	GP	16	0	2283800	1600100	1693500	1557600	1421700	1820000	1579200	2198300	1876300	1466500	1368800	1488600	1811300	2158800	1384200	1550500	1995300	2004100	2358100	1994000	1956100	2137500	1573300	1971500	2176100	2267500	2144300	2937700	2556500	2576300	1730200	2199000	1663700	1747000	1939200	2242100	2283900	1688700	1826700	1944400	1545500	1789200	2452600	2050700	1900800
LPC(18:0/0:0)	LPC	GP	18	0	994980	584160	634460	558630	618840	743220	682590	935680	806910	502380	506790	684110	701230	949750	542530	566430	797690	774960	977320	834870	761980	680610	685810	654110	890080	769570	980890	1331800	1123900	1058500	841260	818250	662650	629340	735970	911470	927190	807670	858640	1021800	672550	825470	1034600	876890	777440
LPC(20:0/0:0)	LPC	GP	20	0	594620	346700	481250	332010	839320	470220	318890	550930	456620	324000	236920	758270	440760	509260	373240	233250	432100	331650	453090	341360	470420	321080	282020	369910	540060	334420	417220	584540	464510	677970	638250	471100	342000	440330	413060	411270	517280	575160	392390	709850	378030	538620	520340	658010	526820
LPC(22:0/0:0)	LPC	GP	22	0	144760	81832	135910	69202	251330	131270	86174	123950	107540	71846	58083	168410	120930	102160	101880	57819	96572	81953	101240	81171	99279	82933	68027	83576	158160	72091	91353	127820	78264	124900	135230	90579	79673	90098	80348	93368	103870	145310	93607	204970	79615	120590	112470	119730	147660
LPC(24:0/0:0)	LPC	GP	24	0	110570	74261	133300	60225	165400	124280	75173	107390	118110	71628	62165	161100	113930	96996	88864	58378	74678	66993	100930	62224	93300	108250	63175	83872	151120	52596	87232	122950	64736	104960	142350	70713	57517	78327	70876	98508	87300	105300	83000	129530	68548	110440	109680	120680	127080
LPC(16:1/0:0)	LPC	GP	16	1	3063700	1943300	2434900	1505600	2407500	2096000	2023100	2248900	2898400	1859700	2068600	1858600	2279700	2621200	2103000	2079300	2456800	2242500	3423300	2180400	2084500	5984200	2928400	2890000	2694300	3091900	2708500	4648900	4188900	3059200	2465000	2762100	1685500	2348300	2311300	3552400	2700100	1721000	2352500	2467200	2148500	1887400	3579500	3618300	1901600
LPC(18:1/0:0)	LPC	GP	18	1	35137000	22081000	31604000	20729000	32496000	23518000	19743000	28474000	24724000	23635000	17673000	28970000	20793000	25804000	20883000	17169000	28059000	21216000	30948000	27870000	31009000	34573000	22652000	30049000	27266000	27307000	29846000	43180000	34710000	38662000	31964000	29439000	28870000	28188000	30514000	28961000	32992000	24778000	26434000	28302000	23631000	31643000	30997000	40322000	33792000
LPC(20:1/0:0)	LPC	GP	20	1	687070	329480	463480	341200	660870	367520	354670	491720	430660	421920	268830	624620	485620	432170	458160	294430	599010	343600	519290	403650	414300	334340	307500	602720	519190	373720	536110	859000	796270	1156500	700560	666700	538730	659370	632810	470230	625750	539710	492450	658130	421530	588020	527140	982620	511020
LPC(22:1/0:0)	LPC	GP	22	1	52112	22080	65256	28289	49183	26439	24333	45080	41197	44538	19250	35612	28601	33855	46520	22091	47169	26396	37587	28204	30156	29012	31145	56742	69847	28414	45377	89770	56451	116520	40730	44740	39061	55396	52624	28043	37801	32888	43360	53655	25879	41264	30973	53332	33341
LPC(18:2/0:0)	LPC	GP	18	2	439640	316970	564750	341330	328720	400020	236210	332380	290400	256520	278410	316100	278240	247050	201330	160180	374560	280160	392600	510550	474770	176090	250380	317270	283290	238900	298030	344920	279580	371880	358610	243140	467150	389590	367110	281840	343670	298110	271580	338590	309590	307230	356150	346700	462370
LPC(20:2/0:0)	LPC	GP	20	2	744190	411370	539110	388650	479180	479660	423840	550240	520420	344040	316200	623530	527510	532780	430910	259100	586840	454910	662860	494520	487540	387570	324460	446750	441500	406800	475890	728160	793180	851340	859190	582130	566180	577480	592940	691340	752120	529320	476360	742540	588230	738180	735830	856870	684510
LPC(22:2/0:0)	LPC	GP	22	2	15336	8788.6	15623	7855.7	11600	8291	10194	14143	15299	11373	6236.4	15612	11795	14003	14663	7504.6	13343	7350.3	16797	9841.5	10192	11604	9106.3	18442	11323	10681	13381	17259	17558	22155	20351	12647	14311	16655	20187	12350	15828	14752	10064	11853	11103	17882	14387	14389	13349
LPC(18:3/0:0)	LPC	GP	18	3	1272400	1062700	2040300	599810	600170	862450	528330	1481700	958600	659840	1113400	638710	931330	1259100	625450	699420	904340	1385800	1213700	1231200	1842900	924860	1238800	1254700	1367400	1180800	1880200	1735300	1985000	1424700	1009900	1201700	1075200	1144900	1099100	1027900	755270	1247400	1172700	940230	811650	799150	1166400	1885200	1547900
LPC(20:3/0:0)	LPC	GP	20	3	1255600	713230	1223600	592980	880900	898090	684490	806010	1153800	513750	673530	500530	764200	1080300	494120	772970	917980	1199500	1611500	1011300	1076000	765900	1119800	858990	1379200	1361200	1234300	1759900	1817400	757500	670180	1052000	758480	720210	1022800	1429000	854920	607260	560860	992320	726930	1018900	2091800	1200300	840280
LPC(18:4/0:0)	LPC	GP	18	4	4348.7	4680.5	12655	2001	2294.6	3912.2	2235.4	11193	4287.7	4188.2	4501.6	2367.2	6699.7	16348	4751.8	3391.3	2589.9	17508	6920.2	5087.1	9095.5	8785.5	18365	6851.5	17846	6259.8	22062	13870	21672	4939.2	6340.3	10036	6144.3	7188.4	2571	8498.6	2715.1	4608.8	3779.9	2824.2	4392.6	6198	6492.6	12176	7892.5
LPC(20:4/0:0)	LPC	GP	20	4	3474000	3437500	3449700	2233000	2803100	2936900	3269300	4232800	2954800	2986600	2363300	3376700	3411500	3637900	2651100	3005400	3212700	3091100	5145700	5182600	4165500	5776400	3101100	4194100	4031300	4439600	5282600	5537400	3927000	4326900	4577600	3755300	4110600	3931100	4155200	4364500	3573000	3602800	3746900	2562600	2851800	2911800	3560800	3803900	5998200
LPC(22:4/0:0)	LPC	GP	22	4	67628	56928	87613	38495	66436	67406	45033	71008	75603	59447	50961	50427	55262	82044	46044	74129	82369	83530	120580	64111	88403	122490	70022	70146	72692	98455	67833	133750	69096	64182	66541	58209	78226	56004	89964	104190	65763	54649	42853	49209	52663	59745	117700	87641	102350
LPC(20:5/0:0)	LPC	GP	20	5	471950	392300	726810	479340	336990	386500	297970	591320	626390	327810	395890	312490	374500	594010	387530	470310	385520	765370	1002600	951600	787390	1040900	796880	525200	1258400	696480	1329300	1442000	1041300	814020	938520	799820	1594300	1961700	1076600	628280	299650	362310	595030	238370	438760	377650	553960	613210	854640
LPC(22:6/0:0)	LPC	GP	22	6	766740	837110	719070	767780	546280	608560	543390	807580	729930	661550	514510	579960	721470	747240	579230	444250	722580	422870	1283000	1134600	861670	795030	582640	844580	634810	804710	1116800	888240	1138100	1385400	878290	815580	1241500	917820	1473500	635750	815420	601200	723840	781570	529690	399710	564760	730860	768210
LPC(O-16:0/0:0)	LPC-O	GP	16	0	1381700	737120	1406300	849800	1063700	1181500	1343300	1275900	1402100	658540	970630	614860	1355700	1262800	803730	839630	1408400	1978900	1544200	1220600	1022700	593400	818060	1077500	2065800	1157800	1396500	1472700	1373100	1409600	769440	1404600	1038700	1028600	962630	1178700	1078600	1057700	789160	1449900	816490	823070	1559500	1080800	534250
LPC(O-18:0/0:0)	LPC-O	GP	18	0	2171300	1406600	1830500	1427900	1447800	1798000	1821600	2278000	2014700	1360600	1247200	1525300	1957300	1950300	1327600	1112000	2439600	2799300	2434400	1922300	1759400	1021900	1363700	1684100	2008200	1540100	2016200	2413600	2142700	2592900	1821500	1895200	1499000	1642700	1794800	1965900	2711300	2570100	1553400	2024400	1819100	1848000	2410900	1960900	1509700
LPC(O-20:0/0:0)	LPC-O	GP	20	0	302140	181570	247070	186390	209140	254100	229740	276540	285620	170770	151720	264440	248600	265770	194960	126270	287130	230060	300310	214870	222850	156440	155970	257190	356360	166380	251680	313870	274330	407200	311340	259840	216490	246720	245170	236800	336720	362510	229870	315460	228550	308510	331680	315370	224830
LPC(O-22:0/0:0)	LPC-O	GP	22	0	12431	8644.8	12022	6402	9701.6	12626	8965.7	10364	10931	6845.3	6130.1	13366	11773	11010	8661.9	5927.3	9777.6	7400.8	11541	7738.4	9154.4	7742.8	6981.2	8335.6	14391	7706.9	10448	10609	8558.7	15595	11440	9551.7	8472	11424	8802.9	9197	12744	13291	7465.9	9134.6	9909.1	11493	10618	10644	10188
LPC(O-16:1/0:0)	LPC-O	GP	16	1	12366	8484.9	14684	4486.9	11935	11777	13974	10089	14512	4630.6	9112.6	8496.1	10185	8518.9	6168.8	7202.2	8028.9	12238	10593	10679	6246	6834.5	6331.6	10974	15109	6346.5	14197	10379	10248	11880	6732.5	7564.5	8326.2	12555	6415.9	12546	9228.9	14806	8590.5	16410	12495	10000	8765.5	10608	8459.8
LPC(O-18:1/0:0)	LPC-O	GP	18	1	338390	171180	274460	207580	212600	243050	207250	225650	325050	171220	226900	144530	219040	220680	195070	141850	331760	285880	331330	264640	183670	303870	237760	246580	346890	268540	234470	381900	347610	362360	225380	269260	235160	288810	226600	316290	318290	310900	224560	256710	229780	204190	329420	311370	279100
LPC(O-20:1/0:0)	LPC-O	GP	20	1	71826	34798	49032	40377	44415	41731	37731	57424	51288	40539	36392	41690	62824	43646	43678	29444	71332	52333	72571	58018	46459	60303	46718	65041	52940	44670	60155	82164	96749	92655	60081	64129	58560	73510	56720	56389	78391	70450	58919	50824	49313	69076	66189	96067	83194
LPC(O-18:2/0:0)	LPC-O	GP	18	2	13065	8051.6	17643	7679.1	5728.2	12977	7450.8	10452	10203	5777.9	14197	6397.4	6092.8	10571	6027.2	8760.6	12827	14407	13168	14585	9902.4	9220.2	7555.9	8730.2	11335	7629.6	10181	13056	11999	14911	12510	10816	11926	15517	5615.3	9076.2	12679	15615	8402.4	7927.7	10562	10106	11051	11527	15983
LPC(O-20:2/0:0)	LPC-O	GP	20	2	14033	9106.9	13635	8197.9	7362.1	9267.1	8485.5	10151	10634	7117.9	8183.8	8315.4	10064	9028.1	6705.1	7122.5	11725	9798.3	14203	12731	12734	8428.8	7960.2	9024.4	8899.3	9835.2	11497	12509	14083	13295	13949	12253	13833	16037	12796	13467	13372	8674.7	9287.6	11686	10892	17089	14894	16101	17948
LPE(0:0/16:0)	LPE	GP	16	0	303760	254260	383670	248300	172320	286030	204530	362890	304380	242770	138020	166720	337810	381570	221370	216300	281240	297170	331010	272400	322380	315300	276700	382120	354970	271510	340310	326450	357920	346820	230070	420720	275690	265880	333740	374600	266700	163170	212100	253980	167700	207540	321940	252770	162350
LPE(0:0/18:0)	LPE	GP	18	0	494070	351390	517340	359920	354480	540640	392110	712290	487830	362330	259280	328460	464320	651960	335830	378370	590990	529970	545580	435640	496220	590790	417990	486510	507960	507040	566460	608430	560560	537700	421800	649300	422940	414710	531490	688750	522440	409590	466000	512370	311860	466390	625600	457070	312290
LPE(0:0/20:0)	LPE	GP	20	0	4327.7	2941.9	6078.3	3438.1	5483.3	5299.8	2729.9	4652.1	3931.5	2602.1	2535.9	4634.9	5221.2	5373.3	3223.8	2809	5736.8	3640.3	4656.4	3516.2	5338.5	2926.8	2385.2	4105.6	5343	5211.4	3672.3	4521.9	3864.6	6300	4969.3	5565.6	3614.5	4273.9	3795	4436.1	4998.8	4914.4	2965	4891.1	3122.7	5306.6	4744.4	5215.9	3645.8
LPE(0:0/22:0)	LPE	GP	22	0	5914.8	3443.1	6025.8	3925.2	6683.7	6608.3	3944.1	5130	3147.4	4078.2	2947.7	6719.8	5272.3	3112.1	3389.8	3077.7	3771.1	3146.2	4297.8	2703.2	3540.6	4268.1	3319.8	4388	8427.4	4096.8	4060.2	4706.1	4059.6	6436.5	4827.3	4002.1	2393.5	3994.1	3066.8	5025.3	4576.9	4500.8	3449.4	5215.7	2602.4	4510.9	6048	4965.8	4435.2
LPE(0:0/24:0)	LPE	GP	24	0	10000	10894	14504	9310.9	16452	15620	12237	13333	11321	9504.1	5352.5	16541	10878	11282	10200	6446.8	9736.5	6262.7	9091.5	10465	5667.1	10957	5331.9	7088.3	15042	5651.6	4110.9	15563	5092.7	12656	13768	10846	7992.8	6652.2	6432.8	8750.5	7982.8	6046.7	6469.1	8893.2	6613.2	15507	11732	11873	9086.1
LPE(0:0/16:1)	LPE	GP	16	1	12783	7118.2	8153.8	4241.2	5676.4	7378.3	5831.1	4749.8	6987.2	4312.4	3906.3	2448.5	6647.9	8657.5	4279	10133	3649.5	8389.2	5494.2	4230.6	5806	16583	21823	9632.8	9208.1	6569.4	5526.6	14006	12223	4010.6	5405.6	10497	4042.2	5196.6	5828.6	9635.5	4623.2	911.14	3805.6	4966.4	3936.4	5603.1	10181	10536	3140
LPE(0:0/18:1)	LPE	GP	18	1	541230	268580	689040	344250	198440	343950	164050	315170	167890	164170	169390	233510	238720	406260	133620	183560	389290	352550	367110	495440	616640	306240	276850	366940	223550	231970	274400	356930	261650	318430	273030	441280	634750	296130	220160	324810	212660	256060	207220	362820	159420	283460	344430	395500	221180
LPE(0:0/20:1)	LPE	GP	20	1	14274	6935.2	14025	6277.3	8169.5	8260.3	4668.8	9444.6	6748.5	6496	4761.4	6829.3	9096.7	6859.9	4867.2	4856.3	10161	7973.7	9571.1	9355.8	11853	8225.4	4485.9	10051	6773.5	8348.9	8141	10279	10828	10943	8942.4	11768	12654	9519.5	8839.2	11504	9187.6	6869.3	7365	11302	5076.1	9633.9	10621	15010	7623.8
LPE(0:0/18:2)	LPE	GP	18	2	463400	256250	553660	309220	202830	379470	192270	337950	248720	208910	244540	176320	203400	393120	142600	177950	420330	363160	359480	376130	544620	124740	293350	320660	222240	205130	240490	256490	281040	258060	265190	254040	470370	317750	273010	254440	222680	240470	197200	334840	177210	242820	292550	331920	211250
LPE(0:0/20:2)	LPE	GP	20	2	7863.4	4547	8466.2	3338.4	3805	5214.1	4462.2	7804.2	4751	4441.7	2783.6	7246.4	6979.3	5947.9	4386.8	1972.1	5961.2	4226.8	7612.1	5056	7191	4250.7	1735.9	8498.9	4043.8	3555.8	5074.4	3920	5882.2	6451.1	12218	8272.5	5727.5	6035.4	5365.2	6326.8	7112.6	5047.1	3030.1	6605	4066.7	5473.4	7779.7	7877.6	3868.7
LPE(0:0/18:3)	LPE	GP	18	3	21077	17816	69308	9253.5	6497.1	17917	7540.4	28731	14370	13460	20319	6545.7	17355	25819	4945.9	9157.7	19711	33980	15079	19035	48549	9044.1	35281	38522	18661	16114	28638	23745	28039	14989	9636.8	24458	27028	18206	13528	14988	7404.1	17846	9806.3	16694	6781.4	11153	15049	40022	13905
LPE(0:0/20:3)	LPE	GP	20	3	32859	20764	36228	16280	29104	30545	23229	32974	30761	15642	12340	11967	25205	48130	16002	24474	28449	45478	44191	19164	33252	17163	41076	29716	33979	27964	28562	48653	49346	21162	15227	27596	22256	18644	22338	41016	16911	14580	15307	31016	15059	27706	51222	43985	12280
LPE(0:0/20:4)	LPE	GP	20	4	71752	81928	112630	82147	68181	107810	84327	124730	77343	89754	65407	83125	88410	110740	69041	83669	97966	78590	134180	85557	104140	103500	78708	119280	73331	94475	117200	114840	72935	101120	89902	88816	126950	96364	102930	101480	84959	69516	74920	86386	59162	101040	84596	115180	79725
LPE(0:0/22:4)	LPE	GP	22	4	10726	8487.9	9979	3350.8	5639.7	8704.2	4589	8712.4	8751.6	7644.8	5262.8	3343.4	8272.1	14293	4047.3	9320.5	7832.3	14364	13382	4903.8	11356	18287	11255	10357	6537	11449	8589.7	17980	8985	4673.8	6780.9	11920	7785	7064.9	7009.7	15792	5400.9	4468.7	4630.9	5500.1	4055	8857	17631	13040	6639.8
LPE(0:0/20:5)	LPE	GP	20	5	6743.9	6142.8	12998	11321	3793.6	7448	3323.1	8480.6	8959.3	5308.3	4622.1	4241.7	3889.4	13047	5290.5	7675.2	8627.8	12797	14734	9634	14368	10804	15698	11798	14723	9495.7	17817	15733	12664	10112	10762	13787	28738	23994	15152	8770.2	3853.6	3047.8	6815.6	4482.8	3951.1	6639	7963.4	7355.5	5763
LPE(0:0/22:5)	LPE	GP	22	5	5815	6244.4	11660	6643.3	5470.4	8015.4	3230.2	13373	9506.2	9209.1	8264.7	6221.7	5709.1	16744	5624	11486	11327	15442	14776	6421.3	12256	15354	13028	14600	10328	8377.4	10634	20569	12229	10577	9647.1	8221.2	12713	10080	10516	11870	9237.4	6724.2	5919	6272.7	4389	10413	14900	12267	8128.4
LPE(0:0/22:6)	LPE	GP	22	6	71697	71370	88422	101170	60703	92108	69140	110510	88662	118540	49509	66227	103450	96557	74821	62585	81611	50301	139160	72003	113230	113390	90728	115710	76083	98085	111890	100910	140340	146730	98891	119530	171570	110010	151930	83810	73922	53199	66906	89667	54757	50766	71866	98160	49405
LPE(0:0/24:6)	LPE	GP	24	6	78431	57730	52302	49463	54851	88027	51069	53879	64918	42568	38721	46714	31156	41608	41267	46634	60938	26856	79078	75142	74726	29764	35181	17685	36663	28485	39312	63710	45271	81943	67591	62198	80919	41294	73097	95678	114390	108300	28865	98401	94537	68301	65426	91544	94381
LPS(16:0/0:0)	LPS	GP	16	0	52631	36002	37814	37821	33425	43068	35681	49838	45402	34348	32354	36285	40786	51637	32741	35594	46081	45696	53231	45463	46810	52277	36820	49044	51205	49517	48531	70252	60015	59938	41689	55208	40302	39533	46506	54158	54498	38315	42216	46587	35848	39323	59471	50764	47339
MG(16:0/0:0/0:0)	MG	GL	16	0	103920	108770	94679	93833	104950	93310	117810	103360	95641	106720	95673	112310	100870	111310	104740	95180	106730	99297	118880	119020	93022	96521	112550	97781	97133	99177	99264	112650	101440	124850	103950	87462	84761	87193	96049	97044	112600	102820	94342	99562	101830	98228	100800	95335	96027
MG(18:0/0:0/0:0)	MG	GL	18	0	128550	138990	118560	108650	133290	115250	145100	133650	130610	137010	124750	129720	118570	143110	137500	118870	137780	120310	145240	162730	119240	131810	139800	120730	118190	120890	118840	138050	124890	150440	116000	120400	107400	113180	112670	118360	151980	118560	117470	155200	127270	133220	130590	120750	133310
PC(16:0/14:0)	PC	GP	30	0	64339	41102	74203	43443	54168	83095	53116	66643	75152	33569	50508	43850	66079	58469	36814	61376	40393	70749	60360	53101	58323	89185	57180	54034	129470	59315	42626	84651	50234	40552	36978	59390	40452	32139	45076	70999	45435	37654	25818	50595	42890	77334	67462	61909	53781
PC(18:0/18:0)	PC	GP	36	0	308000	131660	194310	168850	169770	255930	211660	329730	371630	126230	145260	273980	255170	386470	163620	209020	273440	216020	283480	202090	207620	236000	178790	162770	369720	184460	283010	332110	247590	240490	274430	237720	191380	125770	176580	328430	331380	272120	217620	359170	237700	308930	318920	305310	275920
PC(16:0/22:0)	PC	GP	38	0	971820	362280	326730	585580	561410	1059400	439770	878870	706100	396550	529140	776570	547830	712750	358090	590860	843930	613410	666510	484720	837510	655480	494500	398630	627920	410940	548550	898430	391550	668840	555290	575490	422580	407420	475670	1040600	767900	670280	568760	684240	720320	763110	826060	750140	945420
PC(18:0/22:0)	PC	GP	40	0	21861	4693.2	14847	6595.3	21759	13824	6654.9	18632	20441	5847.3	9715	16553	8056	10488	6994.8	14150	11549	11505	9907.6	9452.1	19290	14500	5671.1	10976	15934	5148.6	9328.1	20549	7673.2	19158	14490	13413	3638.7	10013	11640	15462	16868	17933	6940	12004	7538.4	14315	13102	11751	19788
PC(16:0/16:1)	PC	GP	32	1	168670	82080	145730	79026	137950	145200	74087	116140	184810	76363	93284	55765	132800	143130	86988	153870	82556	161580	135020	59314	108190	376810	215960	99157	175820	136080	97475	208550	149230	76938	58831	148330	63651	49730	94442	180110	79937	55680	71922	89236	70895	112370	191560	156240	82836
PC(18:0/18:1)	PC	GP	36	1	70068000	38973000	50197000	40871000	61525000	50780000	36014000	56568000	76212000	35541000	41338000	44505000	50224000	60715000	30419000	56341000	44579000	64244000	64405000	43222000	64860000	77799000	69709000	42754000	55793000	65718000	44863000	82642000	51828000	50883000	42211000	69069000	39482000	29771000	37045000	74064000	54923000	44545000	40783000	69607000	37127000	63832000	67727000	67400000	53758000
PC(18:0/20:1)	PC	GP	38	1	1907100	784790	608570	793060	832940	1434700	780860	1904100	2063900	1011900	910110	1362500	1056400	961780	640140	1158900	1222200	1057000	1239200	734440	1221800	1166100	748550	913710	1116400	970150	1723400	1983400	1297000	1497600	1058500	953980	842680	822410	2105900	1578600	1402400	925530	774340	1042000	963340	1144000	1266500	1791000	1157300
PC(20:0/22:1)	PC	GP	42	1	33142	7135.4	16185	10218	37449	20272	9346.6	18844	22972	8968.6	13412	20479	13095	17147	10216	17268	18080	12069	19213	9489.3	17016	24030	8795	13828	17415	8567.2	13149	24388	9874.3	18214	16326	18558	14842	11889	11295	16590	14915	11306	8216.1	14094	11992	22359	16306	30311	28130
PC(14:0/18:2)	PC	GP	32	2	150690	90632	93355	56959	109310	214660	105600	166250	182910	49125	90659	83804	143340	128780	72446	90959	74062	134360	91774	74415	86500	176980	78966	95473	185350	98182	106220	100900	86690	71437	68032	139440	49610	67654	63589	186600	71724	67210	58124	154190	92107	113950	160380	155660	68573
PC(12:0/22:2)	PC	GP	34	2	6836000	5005000	5102600	5095200	5563500	6165200	4209000	6254200	5733500	4488600	4468900	5268000	5366400	5352400	3734100	4572400	5506800	5976900	5579800	5114900	5791500	5190500	4590700	4762900	5108400	5096700	4344500	5258000	3948400	5718800	4622000	5951300	4979100	3842900	4602500	5977900	6518800	4581200	4478400	5540400	5316600	5129600	6732400	6092000	5539300
PC(18:2/20:0)	PC	GP	38	2	6824500	3405000	3302300	3200000	2995100	5333200	4187300	5981500	8198500	3043300	3649400	3809700	5631700	5549400	2717900	5073900	4115200	6225800	6806300	3134100	3982000	4263400	5044500	3245700	5364100	4665000	4216800	7579700	5304100	5061800	4125600	6061200	3167900	2369200	3161700	8654700	6162100	3856500	4048000	6953600	4029300	7534400	8112400	6775700	4352400
PC(18:0/20:2)	PC	GP	38	2	16446	7336	7037.6	7182.2	7624.8	11682	9137.6	14063	21483	5293.5	10671	5436.5	16231	11442	5009.3	9515.3	8740.6	13147	19657	9388.6	13031	9793.7	10489	6419.8	10330	12613	8952.3	17732	14822	8995.5	10184	14555	9587.1	4475.8	7523.2	17784	11470	10352	11069	18982	11837	19825	23680	15748	10639
PC(18:2/22:0)	PC	GP	40	2	245950	100420	129070	69596	485510	239930	87318	223610	170740	92520	62489	294380	173820	96796	71470	55396	123450	102960	92385	88009	126600	62960	68574	75862	154740	71186	93019	89791	72114	186330	155960	139860	104840	112260	79751	115640	126180	109370	80764	291450	112180	149310	120100	225780	195350
PC(20:1/22:1)	PC	GP	42	2	145580	59966	84357	51636	265990	152280	45872	137930	123760	49438	51939	197730	87798	78544	54707	39522	85481	65794	74959	53707	91412	71468	49249	49498	102250	39757	52120	70274	44926	115600	109970	93363	52532	59045	57055	80020	90729	81165	53867	149520	95029	109860	94195	153620	113030
PC(14:0/18:3)	PC	GP	32	3	1587300	852150	761350	908380	1215900	1928100	1142800	1620100	1385400	1060700	886550	1598600	1127500	974180	683020	1065600	1492000	1133300	1153200	833840	988170	1020800	721350	1291500	1059100	846220	1326200	1209600	1046700	1429600	1329100	1212300	1060600	724540	1048800	1496000	1765500	1468900	1177800	900440	1286000	1546700	1354300	1607000	1028900
PC(14:0/20:3)	PC	GP	34	3	34603000	19791000	20136000	15915000	27778000	34161000	11620000	30809000	39057000	17064000	23482000	29626000	24501000	23495000	21328000	16572000	24171000	18125000	23843000	15669000	19032000	38861000	18623000	20670000	10409000	19876000	18205000	13293000	15697000	20564000	29089000	27270000	13471000	16711000	17245000	33066000	31436000	17913000	21807000	28099000	26973000	20151000	34198000	37954000	14805000
PC(16:1/22:2)	PC	GP	38	3	67933000	42475000	40681000	36079000	48041000	59939000	47346000	65087000	76753000	26688000	49508000	34086000	51637000	69809000	30909000	73791000	51817000	84479000	75249000	46536000	59572000	57887000	73865000	36708000	67353000	70557000	57015000	83720000	66377000	45600000	33133000	70272000	28615000	23552000	31435000	88657000	51082000	43251000	37542000	64299000	41090000	65408000	94458000	64309000	41313000
PC(22:2/18:1)	PC	GP	40	3	209820	126880	253350	120700	251910	158480	118910	282130	200040	161500	97976	281500	191430	128110	149360	119490	189090	127810	167180	101990	142180	149710	94779	195400	269180	111210	119330	205560	102450	410560	251920	275420	139280	170010	125270	196990	217460	163350	159700	265710	115990	250560	168190	326020	174540
PC(20:1/22:2)	PC	GP	42	3	66788	26762	42330	20745	41565	40056	23633	57080	53801	35525	24446	45348	30229	27087	26335	22193	35655	22462	34786	19422	25960	28368	20874	26928	40021	20503	29382	39411	27931	73901	39953	37496	26580	34368	26514	24608	40465	30201	25433	39395	34219	33797	35434	71908	30405
PC(22:1/22:2)	PC	GP	44	3	16550	8818.9	10613	7353.2	14704	15706	7466.8	12187	24881	7696.1	12180	22033	11363	7842.1	8509.7	8822.4	11400	7823.3	12391	8516.4	9250.3	11099	9367.8	10528	15100	6551.1	7798.4	15187	6625.1	20347	16258	11326	11319	7281.3	4911	11032	10760	9774.4	5511.2	9937.5	12055	14155	8039.6	17929	12407
PC(18:3/14:1)	PC	GP	32	4	347390	203530	181550	170460	169190	395690	233690	381250	304430	203470	196600	372080	298760	239470	135600	168060	212970	258010	229290	194790	225200	235770	133990	244920	243960	153870	253190	233990	275240	289850	310950	216950	182830	169010	164800	296620	295200	357940	234260	144540	290400	333920	355980	428300	220760
PC(14:0/20:4)	PC	GP	34	4	4600300	4336800	4114600	2332100	3553200	7795100	5124400	8413500	6310200	1813700	3286700	3802400	8389900	7029400	2966400	4700600	2315700	6858400	4897500	3594800	4318800	17316000	2846800	3502600	8322200	5089300	6912300	5864100	3506200	2844100	3640900	7236400	2289600	3229200	2057600	8867200	2188900	3988300	3126000	4433100	3592300	5330000	6836200	7569800	3685600
PC(18:2/18:2)	PC	GP	36	4	452260	273190	324790	286200	357930	438480	218330	375430	385270	212090	261260	399230	259360	315890	133310	144290	412000	285230	234440	305530	404570	199860	173900	231180	306950	187500	225080	181910	153740	329780	352270	280810	275900	187190	173640	369490	405700	283370	232560	364090	360330	458880	389760	461300	350850
PC(18:3/18:1)	PC	GP	36	4	1930100	1737900	1388500	1478800	1708800	1890000	1646500	2590400	1937200	1395000	1394700	2021300	2348100	1973300	1307400	2147600	1562400	1831600	2449200	1967400	1891800	3179800	1539900	1816400	1802500	2036400	1901900	2106000	1245000	1889700	1761900	2532500	1618300	1311000	1390400	2401500	2023200	1838600	1867100	1475000	1435100	1717400	2094300	2123900	2329800
PC(22:4/16:0)	PC	GP	38	4	1073700	1004300	655950	755600	850520	1073800	936850	1617800	1071300	758860	895830	1096000	1122400	1086500	700040	1336700	918150	943590	1330800	1146500	1066900	1482800	938410	863900	909260	994460	1140000	1305100	638600	1103900	1176800	1297300	891250	647000	762700	1369700	1084000	1206900	1104300	826170	891910	1001500	1247000	1183400	1193100
PC(20:3/22:1)	PC	GP	42	4	60921	31620	29264	27746	39371	59577	33485	60555	71199	31072	35550	33648	54095	45484	26308	45668	31279	55623	75554	29424	33369	59867	49642	27505	31389	38685	25127	72378	29132	55239	37389	66869	29949	22998	35918	78393	56036	36732	25160	37473	32895	48672	46787	53654	45095
PC(20:5/12:0)	PC	GP	32	5	34770	16111	25351	14522	30172	69431	32976	29215	37688	15784	23924	14077	25021	25916	13088	13885	22521	31641	18446	18306	28715	17808	8116.4	20153	37884	10150	20273	15272	11223	30472	19057	15995	21611	17864	12389	38871	32215	59320	15316	35550	31552	18831	37657	47954	15592
PC(14:0/20:5)	PC	GP	34	5	137360	74005	143210	51882	115430	219980	105750	428140	380920	31108	83281	62075	281420	237530	76137	156340	70480	335540	131990	118620	200070	934960	233930	99372	708110	159500	411420	309270	160320	77885	109100	393580	152000	366800	73319	349820	22186	80586	109940	63994	102770	136130	265890	238020	119210
PC(20:4/16:1)	PC	GP	36	5	15178	13832	8863.8	7575.7	14210	15207	11449	17297	13636	6464	8022.9	12073	15194	13118	4942.6	9144.7	8878.1	12341	18375	7229.5	9283.3	53114	13464	7976.3	9032.9	7505.1	12417	14295	2567.5	10647	14225	14281	7194.4	10039	7581	25450	10045	9260.2	14965	12498	7398	13093	17510	20854	11917
PC(22:4/14:1)	PC	GP	36	5	20046000	17863000	21514000	23322000	17001000	19863000	14263000	30907000	36754000	14334000	16405000	16552000	24828000	29405000	15745000	31291000	15931000	36203000	36229000	26878000	28798000	55198000	33172000	22669000	45293000	30808000	39035000	43070000	23670000	26916000	28895000	44751000	37066000	45728000	31744000	32257000	12380000	19139000	26796000	10424000	18396000	18426000	26855000	27401000	27554000
PC(16:0/22:5)	PC	GP	38	5	29343000	28167000	26375000	23497000	32839000	29450000	21379000	41978000	32498000	23130000	23662000	38945000	28213000	35133000	21003000	31413000	29708000	32964000	40041000	27121000	28286000	47669000	24677000	32768000	30200000	29739000	28300000	40652000	20334000	35401000	35646000	34373000	26655000	20874000	25460000	34496000	32446000	29231000	29968000	24175000	27618000	28516000	37635000	40469000	35422000
PC(18:0/22:5)	PC	GP	40	5	7209800	6758200	5152500	5205400	5715500	7956100	4321400	11934000	10907000	4336500	6635100	6764700	5312200	10378000	4270700	9633700	6695200	12087000	12139000	6677700	7417300	10414000	9130000	8048800	7571200	7822600	7425200	14363000	6421700	8156100	7242600	6716400	5452500	3928000	4965400	10492000	6262200	6325800	5430800	6002000	5481800	6543600	11022000	8958400	6969700
PC(22:0/20:5)	PC	GP	42	5	247990	134320	88347	62682	111410	181640	113630	172470	329960	82400	133510	54187	293180	216620	70452	114090	90433	172790	153250	40475	79056	149780	177300	98600	96150	130840	74397	172970	108200	185050	91999	273980	82665	76866	161710	253700	104750	133540	81035	145810	69591	133230	112180	162580	56649
PC(22:0/22:5)	PC	GP	44	5	26848	20019	28857	9355.9	16595	18854	17145	34625	30470	27406	12658	24931	25671	13292	15796	21589	19526	10183	22027	12085	13785	31332	10627	26395	32171	13424	21537	35984	15112	38660	28005	27229	17253	24474	18427	18266	18215	15672	14377	15001	17972	23321	14874	37567	22052
PC(14:0/22:6)	PC	GP	36	6	1437600	1371900	1125100	900370	1153600	2854300	1307500	2626200	2404400	497160	831840	862300	2660000	1770800	902840	1019300	756740	1059900	1588300	1103900	1198400	3039800	782660	898190	2182800	1274800	2005300	1115400	1218600	1329300	831930	2444100	663210	892770	838720	2195200	830400	882430	978670	2022000	993310	988120	1517000	2116000	634000
PC(18:0/22:6)	PC	GP	40	6	40479000	34542000	22064000	34895000	23603000	34015000	25075000	46017000	44372000	22092000	28356000	28872000	37366000	37044000	23430000	36577000	28469000	27449000	44579000	36288000	33125000	36846000	35785000	29121000	29013000	34913000	41793000	30495000	34217000	45208000	25490000	45789000	26526000	21123000	30326000	36826000	35416000	30206000	28745000	36687000	22729000	20905000	31163000	37574000	22697000
PC(20:1/20:5)	PC	GP	40	6	60019	46435	28717	43118	29784	46499	31102	72242	60282	30750	34376	36577	46293	49252	30454	47292	42661	38967	63835	45715	38823	49399	51383	38060	38467	47877	59109	39598	44257	69922	32165	71333	30252	24821	37096	45256	45341	37037	35267	48882	22724	28435	45282	55984	24879
PC(20:0/22:6)	PC	GP	42	6	109040	107860	64140	36753	100250	110950	78211	122940	281750	52032	107480	61122	196830	161300	55567	136940	51443	175440	199940	56300	120580	359250	208680	73248	127840	140870	100940	196400	118690	114760	73762	216160	53955	63002	69664	289140	69948	99524	57673	80640	31708	91629	115270	161220	88657
PC(16:1/22:6)	PC	GP	38	7	2856400	2007500	2100000	2012000	2339700	2508500	1640300	4246700	3847100	1515600	1984200	2907400	2559300	3043700	1884300	1665300	2214900	2302200	3146700	1977700	2209800	5595400	1717500	1737700	3212800	2027000	3358900	2087400	1792900	3153600	3600900	3944600	2678400	3501900	2433800	3533700	2122700	2119000	2986400	2231400	2647400	1939300	3005200	4324100	2455100
PC(18:1/22:6)	PC	GP	40	7	5834500	4815700	4122200	5873900	4968600	5156300	4285000	7981600	6171700	2535800	2989100	7198100	7346300	4411600	3586400	3211000	4744900	2387700	5511100	3996000	3538600	5545900	2607000	4482000	3657500	4232400	4562600	2505500	2860500	7482100	6185300	10354000	3090400	3186000	3870500	4768900	6538700	5921900	3848700	5416100	4456600	3811000	4473200	7965400	3749700
PC(20:1/22:6)	PC	GP	42	7	257710	228830	160770	248780	213950	143920	172260	246250	197700	88167	117160	274410	422480	113440	199740	131310	167430	69603	193120	106830	125640	131870	109410	195400	144710	106100	157130	82593	136710	371900	204950	483650	127040	193130	155450	151980	273800	182370	131040	184810	130920	144730	120200	407590	108720
PC(18:2/22:6)	PC	GP	40	8	3263300	2360100	2323600	2971900	2386900	3459200	1915600	4487400	3916900	1813400	1884500	4093000	2771900	3395800	1620000	1898100	2677700	1747600	3647500	2471400	2787700	4664000	1242000	2044200	3028800	2508100	3238200	2224500	1875600	3511000	3576600	3518900	2686100	2046900	2257700	3946100	3088800	2957200	2636700	3027900	2555600	2590200	3314100	3651500	3696000
PC(20:2/22:6)	PC	GP	42	8	324650	258930	217410	243890	179490	257580	170410	336010	281290	103060	161030	390610	289610	219380	188800	194820	258980	162260	292530	128880	167920	259680	112750	202130	127600	213230	196270	148330	135540	293840	349510	369060	127320	186790	141560	286890	294970	210990	186660	273400	250310	256780	369780	453860	316040
PC(O-16:0/14:0)	PC-O	GP	30	0	589440	300450	800080	567290	764450	933810	541250	399880	724250	651610	483080	215300	479550	423630	423550	722460	492130	427550	615810	549610	376000	335850	381930	465200	1182500	371460	458620	873150	338700	725370	189030	330240	766450	576100	603630	460380	620620	418740	289990	413210	595830	614400	423510	535640	332040
PC(O-16:0/16:0)	PC-O	GP	32	0	9270400	4929000	12567000	7394400	8585900	11931000	7653500	9867000	7832600	9850500	6862900	6412800	7389800	6868500	7397300	9694700	7646500	5622700	8688800	8146400	8496400	4898100	7420500	9504300	12819000	5541600	6460500	11805000	5510200	12624000	5863300	7470400	8988500	6892600	8059000	8846200	12701000	5834500	5069500	5758300	8854900	11491000	8328800	9605900	6767300
PC(O-16:0/18:0)	PC-O	GP	34	0	1092700	340330	925560	598350	1108100	1099300	911590	990090	876210	1009000	689020	729130	645000	684150	615860	880130	931010	539530	1140900	685080	863490	465340	818460	669350	1226400	568790	525390	1393000	620140	1109800	528600	547110	806650	581870	612840	1091300	1360400	748900	625560	731480	908150	1244000	856200	897140	841590
PC(O-18:0/18:0)	PC-O	GP	36	0	125030	38103	97272	66309	148340	87469	71883	114810	92065	92302	59208	98897	74937	86050	61639	90863	91872	62240	102900	79686	98733	48033	84752	67367	118910	60734	56940	156630	61595	117320	61524	55687	67911	67371	73837	109020	112110	86518	65336	91569	94191	93678	84387	120420	93287
PC(O-18:0/20:0)	PC-O	GP	38	0	60986	19065	41601	32753	83270	41851	30156	56835	44798	37056	14210	55508	40086	36222	25538	46117	29984	29896	42154	34817	44702	23369	31989	34293	61728	24047	21004	62368	24339	47815	32823	25591	26376	25617	28154	53666	50255	48911	26689	56668	38173	46051	35059	46464	43205
PC(O-16:0/14:1)	PC-O	GP	30	1	1896600	1015200	1364700	1461200	1731900	2292200	1610200	1286300	1459400	1765600	1364000	1442900	1552400	1081600	1314200	1718000	1903400	1251200	1649800	1027300	1389900	947640	1280600	1674000	1433300	1035900	1476800	2052600	1414200	1387000	1063300	1412200	1509500	1180800	1340000	1489200	1819300	2050600	1351100	1481200	1227100	1210300	1329300	1137400	1211500
PC(O-16:0/16:1)	PC-O	GP	32	1	38993	12440	11936	11002	16994	22307	13283	20670	13815	16389	16280	21593	17695	13122	10955	19915	24498	21577	22172	22398	16461	17018	18940	11899	16405	6903.2	26139	31971	12907	23874	16455	12223	19968	15309	17969	19300	29839	28434	19537	10697	12549	15989	19683	24483	13083
PC(O-16:0/18:1)	PC-O	GP	34	1	10940000	5721600	12874000	7559500	12332000	12525000	8243700	10032000	9275700	12167000	7247900	11433000	7226200	6672500	7953400	8825900	9112200	6026300	9350600	7396500	9034200	6128000	7507400	10502000	11696000	6634600	6704100	14518000	6568000	14577000	10231000	9069300	11431000	7612800	7648800	10082000	13405000	7978800	6428000	8322700	10232000	12591000	8628200	12967000	9257900
PC(O-18:0/18:1)	PC-O	GP	36	1	6286000	2762000	3151400	4188100	5338400	7348500	5110200	6324300	4511700	4464800	4098600	3859800	5046700	3461100	3328600	4305400	5125200	5331600	6004000	3439300	5349500	3536200	3491700	3167300	6178900	3581100	4143600	10827000	3674100	5533000	3486000	4598000	3671700	3520700	3291600	6703600	6205500	5421800	4389700	5426600	5048900	4934500	5230900	4581300	3570000
PC(O-18:1/20:0)	PC-O	GP	38	1	16004000	5765200	5507700	10166000	8692400	19281000	9381100	14077000	11324000	6674200	8464000	12475000	10328000	11680000	6156800	9596700	14127000	10562000	14457000	8031500	11002000	8228900	7190300	6769000	11117000	6693900	9623100	18524000	7346200	10228000	9020100	10058000	6574400	7092100	8419000	17642000	13994000	11848000	9979900	9517900	12104000	13125000	13482000	11102000	10646000
PC(O-20:1/20:0)	PC-O	GP	40	1	1125900	404710	504880	825640	849950	1157900	796260	803070	752790	495800	570050	676020	588770	723360	433830	961110	1193400	856710	773720	513400	752160	487390	535490	532730	615710	427790	682000	854520	434150	671840	432850	520710	507100	434870	525660	1026100	1106900	1338100	458400	733760	919990	793910	768490	678040	624250
PC(O-16:0/14:2)	PC-O	GP	30	2	111720	59888	70044	75073	102750	151760	102670	95775	104240	83456	87372	88221	96007	70432	55089	107700	85809	104280	113400	55434	72472	90344	83349	95180	113930	55346	95454	163550	96196	101190	72146	100350	73146	70588	81700	89660	96903	119150	92339	81646	66769	82308	71241	94781	46489
PC(O-16:0/16:2)	PC-O	GP	32	2	1092100	550090	1329300	637340	1391100	1224000	603240	925000	1026600	977120	552350	783960	703670	426440	706290	712420	793150	617950	871540	516600	633090	667760	698550	952430	1160900	602110	714700	1627200	565790	1172000	744260	532610	731350	658750	776000	844760	1100000	693230	641600	592340	1005700	1181500	667640	1498600	726060
PC(O-16:0/18:2)	PC-O	GP	34	2	29288000	14175000	28669000	17004000	18634000	38780000	17626000	19994000	20268000	20405000	18489000	21161000	17629000	14041000	14188000	11683000	21363000	19995000	20406000	22505000	18217000	10611000	11946000	13898000	19941000	14678000	15462000	25221000	16447000	22793000	13361000	20727000	31319000	21258000	16849000	28456000	42402000	19809000	22378000	26444000	38556000	48944000	29928000	43204000	30216000
PC(O-18:0/18:2)	PC-O	GP	36	2	1934700	888030	1898100	1013400	1353400	2672400	1258400	1223000	1253900	1486000	899220	1305200	1273800	957460	987910	963190	1580800	1233900	1166000	1458400	1394700	482310	938090	748740	1420000	791070	625810	1820200	750540	1787300	984230	1156000	1763400	937130	893070	1627800	2733700	1445500	876740	1682100	2157600	2605700	1535200	2097400	1267700
PC(O-18:1/20:1)	PC-O	GP	38	2	7599500	3970600	3412400	4700700	5045300	14391000	6925500	7719200	9748500	3978500	5260000	6679100	7413100	5835500	3901900	5620500	6819900	7151100	10830000	4639800	6729400	4754100	3808800	5499500	9068000	3175300	5277400	14563000	4301200	8656400	6483500	6916300	4115800	4166400	5695200	9290400	7534200	8194400	6907700	4674300	8234200	8996200	7343800	6541900	6290800
PC(O-20:1/20:1)	PC-O	GP	40	2	881300	400290	459660	565050	665400	548550	701990	696540	394400	854550	553870	185070	432340	402330	382990	798670	1004400	732890	475240	334420	379540	397660	445340	233970	433540	456310	854900	583080	418640	425520	88244	349110	631790	431540	339100	606180	751090	924790	235400	514990	552980	351640	379930	356890	217940
PC(O-20:1/22:1)	PC-O	GP	42	2	78946	24515	57034	49859	54887	72157	40747	55656	62446	81219	34923	67087	43276	40930	38643	47554	69665	24000	55367	54616	46556	16777	42818	54285	59934	22864	29842	66148	32547	113220	52715	50514	52605	36430	51941	47514	70089	45405	23055	33761	59546	53089	35024	72690	39689
PC(O-16:2/18:1)	PC-O	GP	34	3	39067000	24214000	37303000	26004000	35699000	48356000	23223000	33353000	37467000	28834000	26005000	30762000	33123000	17889000	23985000	16056000	31604000	41489000	25574000	22282000	36437000	18018000	16581000	27612000	31085000	15049000	23451000	39049000	22627000	42241000	28148000	31125000	32250000	25123000	24989000	38405000	47304000	37866000	29639000	35098000	42831000	53662000	35902000	49717000	34818000
PC(O-18:2/18:1)	PC-O	GP	36	3	5140400	1812900	4366300	2862000	3830000	6991900	3179500	3817800	4697600	3480500	2400100	3358000	3802300	2052900	2607000	1654600	4073400	5502800	3005300	2213900	4208200	1886300	1508700	2782500	2610200	1458900	1661600	4345200	2217500	4564700	3384300	3642500	4697000	2498700	2615400	5719800	7090600	5848600	3125900	4194200	6331800	8816500	3748200	6725700	4041000
PC(O-18:2/20:1)	PC-O	GP	38	3	1118500	386270	987200	545080	1146800	1297100	730390	719850	844440	898350	603220	484920	672140	675270	546600	966890	950680	810510	823790	708890	698920	314720	803550	536150	1142600	737480	475250	1667000	735150	749060	396560	660370	789000	553630	676610	1374000	1224600	622480	547390	858810	782160	1339700	1345900	1031900	651290
PC(O-20:2/20:1)	PC-O	GP	40	3	119880	11526	82320	40121	104430	62653	42489	59186	99569	72687	34804	19090	68364	42456	27582	76602	68983	47341	63387	67091	49137	20396	70825	51526	96527	60004	43954	140820	63483	39261	26120	57976	67476	41098	71720	84074	62953	36000	40062	53028	65646	59108	71780	69001	36102
PC(O-20:2/22:1)	PC-O	GP	42	3	555640	162660	463230	327590	377640	363220	225740	381830	429770	617450	276080	382020	324400	285290	246870	407150	455910	177860	375890	418250	296150	90244	288960	369630	504740	166050	184680	524940	261980	745230	279140	284500	486970	259070	461490	373450	460170	269390	171350	249410	441230	370210	242200	517750	265730
PC(O-16:2/18:2)	PC-O	GP	34	4	233750	154950	349700	184300	256600	310390	52357	203050	279170	150880	168950	164170	324290	40215	73260	63297	296550	514010	113800	113410	206770	9448.4	116030	215080	189060	11799	157330	262940	131520	252540	120380	171270	93872	141270	143270	345290	199600	198670	237580	154710	259970	243210	191830	306690	186280
PC(O-18:2/18:2)	PC-O	GP	36	4	38832000	27427000	34830000	25076000	33087000	53775000	33668000	38286000	32697000	32412000	33029000	33641000	34311000	29555000	26298000	39238000	33803000	26268000	43126000	39873000	31349000	41685000	24873000	30276000	34558000	35616000	37141000	45415000	25344000	37660000	25243000	40101000	41293000	32517000	28526000	48960000	51734000	29225000	46952000	30043000	41396000	49928000	41714000	48884000	57826000
PC(O-18:2/20:2)	PC-O	GP	38	4	13277000	6949800	11634000	6756800	13374000	18671000	13170000	13786000	9809300	12095000	8017600	10060000	11330000	11023000	8832400	15478000	12723000	7883400	13293000	11616000	10287000	9253800	9132200	8396400	12162000	10994000	8560600	18586000	6536300	13927000	8148700	10889000	12664000	8466100	7137500	16651000	17627000	12034000	9733500	10503000	12199000	15015000	11713000	14209000	15217000
PC(O-20:2/20:2)	PC-O	GP	40	4	389430	137780	406840	193850	347170	451070	228590	363300	241570	506060	231670	226140	262490	237410	185850	433300	478900	243650	374370	277990	245330	172700	308440	140050	318860	228180	167790	492150	167900	308080	232240	307860	415220	183770	212280	438460	375930	249760	201140	314050	322510	315000	324990	347270	401890
PC(O-20:2/22:2)	PC-O	GP	42	4	339520	144040	403650	288910	275060	267270	208930	344350	343150	431260	216230	400840	258130	266580	216370	237880	363330	153860	255440	365880	250150	44731	219230	295910	446860	133300	133290	404640	211450	649530	390400	258990	382870	242150	463840	378780	480740	271150	137430	268190	499330	381250	239460	382100	162470
PC(O-20:2/24:2)	PC-O	GP	44	4	116790	29962	135400	78598	75165	62289	22333	89371	126080	109480	64287	61014	59654	55952	34633	87110	87067	49303	55042	73337	44253	8742.6	72240	83456	107810	47454	49473	113170	75108	105300	60311	47297	67006	36306	118800	85898	81278	37712	25890	46400	85228	91415	60687	89653	43736
PC(O-16:2/18:3)	PC-O	GP	34	5	79807	60812	34908	35209	19413	55387	16738	39805	82074	50485	55847	34986	20588	25957	27213	19262	38475	28003	56553	37238	35296	103970	13476	30105	59032	18920	47131	48203	30954	86055	27408	88516	403360	389600	226280	49535	53725	30339	32902	23349	54133	34890	27209	101540	55069
PC(O-18:3/18:2)	PC-O	GP	36	5	31273000	23665000	27117000	21835000	30608000	47257000	26263000	35422000	28731000	24306000	26499000	29497000	28125000	19674000	24294000	25806000	29531000	27486000	29235000	24579000	32553000	29891000	20383000	25463000	29329000	26069000	28231000	37839000	18546000	31661000	24035000	27054000	27313000	22580000	22297000	43123000	42277000	34662000	31171000	29025000	37045000	42514000	34715000	44026000	47873000
PC(O-18:3/20:2)	PC-O	GP	38	5	25960000	17814000	26226000	16264000	23870000	32573000	19933000	27101000	19912000	24344000	21073000	29877000	20714000	20797000	17947000	24084000	23255000	15446000	26683000	24489000	19207000	23490000	17945000	21795000	21688000	23367000	22442000	28508000	16908000	29949000	21939000	26938000	27322000	17756000	15136000	29308000	33435000	18348000	23910000	20294000	25680000	29664000	25863000	36379000	37088000
PC(O-20:3/20:2)	PC-O	GP	40	5	2148400	1074300	2113300	1065400	1913200	1618400	1413100	2171700	1486800	2249500	1365500	1040600	1702700	1470800	1202500	2550000	2075400	1035600	1584400	1812800	1457600	1010900	1207600	1712000	2065300	1473500	1220500	2469000	1396000	2933200	1330200	1577500	2276400	1323500	1265100	2293100	2625400	1393400	1015300	1267500	1688600	1681100	1385200	1951300	1930500
PC(O-20:3/22:2)	PC-O	GP	42	5	973970	471090	1109800	525010	849360	586670	770680	1088100	769630	1454900	640460	572010	897760	577030	586160	1319300	1107100	488820	828970	930680	596320	380410	677030	943010	1007100	641650	502620	1152500	799160	1636100	578400	700990	1066500	596930	602540	1025900	980770	581200	462770	462520	838350	650570	482490	1136200	710330
PC(O-20:2/24:3)	PC-O	GP	44	5	1444000	532900	1301400	815040	1150200	827830	819790	1515700	1131600	1732000	825440	943840	975160	894300	698120	1634900	1359200	585300	1246900	1281400	931160	451660	931760	1257200	1286200	726370	669070	1696500	829860	1891100	799040	868140	1352500	797900	1005200	1212200	1077900	763330	502190	499910	1052100	866820	604580	1474700	934730
PC(O-18:3/18:3)	PC-O	GP	36	6	575530	436110	953320	900120	630950	977030	360880	586730	1010300	372040	689730	436840	557860	385870	556350	448860	639400	1021000	534000	741220	646960	1029500	616240	451400	1298100	623540	1106100	990480	545380	859630	761680	1093700	1860000	1423700	1036200	1445600	1231500	825960	633410	547860	1594600	1367400	976660	1297100	1329800
PC(O-18:3/20:3)	PC-O	GP	38	6	7408400	4525200	5238800	4980700	6803000	8129600	5891200	8736600	6272800	5800900	5215200	7679100	5720500	4928700	4516400	5889300	6418300	5834900	6749700	5019400	6543800	6604400	4326400	6904400	6614400	4541600	6386300	8539400	5091600	9805900	6292600	6085100	6054700	5994500	5123300	10429000	9779600	7550700	6844200	6792400	8495300	10892000	7774600	12071000	11269000
PC(O-20:3/20:3)	PC-O	GP	40	6	1929700	1212000	1992800	1561400	1563300	1906500	1437300	2199700	1460900	1991800	1689900	2182500	1572500	1835000	1482000	2229600	2016300	1100000	1971200	2032300	1417300	1252200	1417000	1933500	1757200	1488500	1215600	2022400	1251700	2600300	1879100	1881300	2470100	1427400	1401100	2606200	2528700	1511600	1125500	1439900	2159600	2168400	1970500	2611500	2448500
PC(O-20:3/22:3)	PC-O	GP	42	6	923620	636800	1021100	647390	808460	599340	933860	1001400	786270	865270	768800	1032800	915610	857920	729180	1336700	835860	571250	844070	977000	749140	408180	555840	917510	935030	632300	479880	1086600	606790	1575200	1043900	878220	1235700	784870	720470	1478900	1349100	759120	402640	594930	1183400	1153100	750970	1358400	1134300
PC(O-20:3/24:3)	PC-O	GP	44	6	1165200	660370	1134600	716960	841270	863460	927700	1252600	1042000	1144100	859640	1184300	920390	968950	819590	1166400	1173900	555410	1184600	992400	895720	440870	625550	1173800	1043800	705960	495880	1454700	577640	1571300	1236100	943830	1296200	996580	1134300	1618500	1311800	842770	473120	640690	1471600	1270900	717040	1492700	998350
PC(O-18:3/18:4)	PC-O	GP	36	7	72446	37352	37746	36899	80741	76168	43267	54019	61760	76962	71133	42617	29937	27120	36929	60275	34512	42958	67020	53837	75192	48209	31176	67333	69482	17447	61090	146440	47252	84675	39339	23228	40669	42380	42731	47417	88671	59333	53144	33327	44116	49458	49516	41236	63688
PC(O-18:3/20:4)	PC-O	GP	38	7	2046000	1774100	2020800	2211100	2144900	3186700	1841300	1827100	2062300	1588000	1832500	1647100	1994600	1286300	1806800	1413200	1970700	1371300	2108000	2165500	1978900	1963700	1484700	1648100	2040000	1541700	2303800	2395300	1858200	2314200	1446300	1833400	2737000	1900500	1852300	2525600	2735300	2595000	1948500	2234700	2482900	2234500	1900300	2780000	2783200
PC(O-20:3/20:4)	PC-O	GP	40	7	2583800	1804900	1973900	1908400	2093800	3161200	1700800	2177600	1665000	2240200	1733500	2758800	1663200	1561800	1492400	1151600	1945300	615290	2506200	2798200	1343900	1590300	1256800	1560600	1382900	1576400	2088100	1753900	1938400	3567300	1975500	2314600	3275100	1791300	1612300	1873800	3053600	1352800	2146900	2145400	1932100	1776000	1453100	3464200	2382100
PC(O-20:4/22:3)	PC-O	GP	42	7	180440	72896	182160	94025	162900	103820	156970	189890	133110	105590	126500	173900	105530	73013	124370	113880	194220	89497	172910	92347	167130	54528	73476	153490	246920	114760	74111	168290	99532	263880	218950	94816	96104	138070	142960	254190	144240	151930	42392	151670	217400	263900	103530	140770	171980
PC(O-20:4/24:3)	PC-O	GP	44	7	163210	94272	154600	111660	116680	102190	157500	184000	155280	131670	130070	201510	142530	95535	141410	130350	161770	73100	169620	111390	135130	107030	89975	161220	212890	104530	85838	185680	91073	243250	240580	121160	129400	162190	160310	234800	151490	129290	63029	121250	211970	194310	109100	165890	157720
PC(O-20:4/20:4)	PC-O	GP	40	8	638750	519080	621420	697920	696020	888310	600480	552020	624850	614900	460160	768030	581330	383760	532810	382510	632850	339760	579860	619600	560320	511550	360800	786620	502410	367410	786960	742040	585020	1068500	641930	627840	826830	640560	516800	839050	849780	957880	684660	746640	867910	744890	527200	1047900	915230
PC(O-20:4/22:4)	PC-O	GP	42	8	212780	132970	138490	187490	114570	206000	136860	135410	130730	160970	120850	185840	110450	147840	116190	107090	174810	51228	141630	213000	98479	54727	80912	168790	160180	85268	125040	97354	111680	308760	148340	124480	210260	168130	175480	181490	229740	134630	72424	158900	173050	129120	99306	179920	108910
PC(O-20:4/24:4)	PC-O	GP	44	8	135950	112880	127930	132490	102240	102740	116680	126520	120920	129730	107020	134080	102510	122980	98997	128310	130240	34229	123890	164920	93853	48554	76406	147950	141750	62943	75474	75473	122250	258700	157490	137720	190860	101910	170940	158760	171460	109350	59284	119310	167570	123740	59671	141070	92674
PC(O-20:5/22:4)	PC-O	GP	42	9	80586	45235	64469	51775	41892	75098	49265	80872	70861	67169	46478	67246	54489	59296	49585	50478	55010	32230	53175	67029	66679	47833	29570	50674	58997	47006	56326	80939	41947	104230	65030	57949	73356	53760	60349	71360	96762	43749	41954	85511	69465	67734	57006	60610	82176
PC(O-20:4/24:5)	PC-O	GP	44	9	35630	16095	33406	25092	30345	17979	28567	31112	21851	25155	15485	39084	18177	16925	15206	23110	35519	10097	27619	25997	36330	8743.9	14814	35772	28904	19235	13121	17102	17698	51865	35986	25578	22751	17980	42025	32942	25877	31068	10901	27677	48641	35770	10775	31473	25044
PE(16:0/16:0)	PE	GP	32	0	50714	46700	76747	62479	15653	36375	22060	30716	34576	14150	15795	11379	40256	95528	21963	58672	43497	59773	59299	58643	33008	45089	26955	49743	50305	47138	30946	43486	39324	55643	20154	101570	47320	27746	34664	56212	32059	12089	20224	37848	17612	31480	60584	42683	16696
PE(16:0/18:0)	PE	GP	34	0	71449	62799	104880	64635	27334	56971	43059	68478	47349	25507	23687	26230	62845	98285	27867	80834	109640	112240	79964	76040	68459	80098	45347	64128	64982	80217	47824	67831	56118	72318	36365	156080	55512	44892	43299	80272	66261	33948	47576	98081	32128	62245	87743	72990	39953
PE(16:1/14:0)	PE	GP	30	1	115840	70264	92699	76590	113960	119980	76197	96518	88175	82161	81279	130850	76809	76843	82782	72763	76810	61199	95554	80742	77962	66728	81117	78326	123780	45797	89618	148370	85585	127780	97892	93399	88094	62081	89728	97422	102300	81879	90649	77592	88708	104170	99100	96514	92877
PE(18:1/18:0)	PE	GP	36	1	2401100	1472800	2725700	2003300	1131900	2609000	1227300	2819100	1388200	640990	1185300	625440	2018000	4546100	555830	1328200	2479300	3710600	2350200	2229800	2385100	5461400	2021200	1365800	1636200	2592700	1350700	896070	1010600	1184900	640070	4242700	1806200	953670	710560	4689400	1583200	1240100	894470	3039800	735530	2301000	3471600	1620500	827670
PE(20:1/18:0)	PE	GP	38	1	20493	7772.2	12106	2446.8	12223	27717	12093	35467	20963	6827.2	11610	1715.1	31544	19342	8377.4	9370.6	16919	15638	11492	9950.2	13656	61124	12899	9742.6	17208	23316	12212	17258	17883	16468	2562.6	36159	8801.7	12227	7659.8	95128	22259	13032	13707	42460	11160	31351	39148	29015	8868.5
PE(18:2/12:0)	PE	GP	30	2	25167	11591	18328	12861	20595	31232	15435	22095	26213	13744	11611	24243	19393	11430	10800	21340	15807	15353	24445	10972	15248	19725	14823	23058	27025	14410	17610	33644	16735	28357	19565	20947	14615	10851	18319	22298	18271	16625	20677	13528	14941	22260	18135	27170	13474
PE(18:2/14:0)	PE	GP	32	2	30998	24582	43257	23904	20846	66439	13017	30561	39544	11053	12936	4851.5	35319	30246	17739	26305	19101	43048	30709	14634	16832	67638	20809	29707	43231	19378	14825	14850	18786	9678.3	6233.1	51881	14820	11811	10679	61836	18426	9357.8	8509.7	29392	14532	31837	52777	45238	5797.8
PE(22:2/12:0)	PE	GP	34	2	11589	11348	15752	23875	8989.1	16938	2610.6	18468	18586	3764.8	6827.8	3418.5	14739	23600	6728.6	7997.1	20336	19586	12192	17227	20765	19866	15328	4309.4	8084.5	13001	5487	4176.1	4841	11572	5574.1	16835	14331	5818.6	12497	25364	17362	10653	6535.6	13719	7651.5	11676	28057	16797	6298.9
PE(16:0/18:2)	PE	GP	34	2	7758400	5755900	8764900	9057100	4922500	10142000	5010200	7954200	7352500	3994100	3817300	2455700	7411000	10607000	3427300	5296100	6908700	8883500	7239900	7315900	7819500	8357800	7258100	5563300	6202300	5793200	3555500	2294900	3852100	4419500	2411400	10087000	5603800	4096100	4324200	11741000	7767000	3422600	3180200	7256700	3852800	5642000	10498000	5927500	2573400
PE(22:2/14:0)	PE	GP	36	2	25559	13381	25255	26628	12023	36951	15246	30151	28215	8810	13021	5225.4	24178	34542	10598	17749	37196	38613	22059	19042	22905	34106	27929	10408	16284	22965	10570	7097.4	9701.7	8248.7	5106.2	38841	12920	15711	8671.9	56753	19401	14357	10391	36958	11557	24020	33624	19653	11489
PE(18:1/18:1)	PE	GP	36	2	343300	221600	322810	381460	228220	562960	274010	512640	373190	161720	230400	114420	347980	560200	135200	241640	442930	562760	361610	296560	403290	494120	332240	204900	307100	331060	182290	96949	168700	180220	98060	503730	232690	179240	179740	729600	356320	217880	178400	449980	198100	314540	592700	258930	150880
PE(22:0/18:2)	PE	GP	40	2	12139	6152.8	8735.1	5951.9	15394	12052	7982.9	12152	5697	3163	5939.5	5649.3	9987.8	12294	2483.1	7032.6	6493.6	11125	7483.9	7569.7	9541.5	5829.1	4506.7	5708.6	4970.5	6727.7	6960.9	4214.7	4703.9	6466.9	5906.1	11832	8857.1	5921.3	4111.6	9406.6	6628.6	7544.3	4518	15464	5927.4	7829.9	11722	10327	6337.3
PE(22:1/20:1)	PE	GP	42	2	9121.7	3298.8	6487.7	5206	12921	10413	4413.7	9282.6	7373.1	3052.4	6493.9	6193.4	7094.5	8154	2705.3	6485.6	5340	7026.6	4719.8	3924.3	5750.1	5489.2	3815.1	3656.5	4942.5	4612.8	4376.6	3322.2	4007	3798.3	5189.2	10266	4577	5414.5	5167.5	8784.5	6147.8	6325.3	2358.3	10641	5654.3	6080.7	10282	9257.7	3708.4
PE(18:3/16:0)	PE	GP	34	3	172540	127160	226090	131030	141020	224760	92154	184020	186980	89351	117740	66797	211470	165800	98080	132110	153740	215480	134200	115570	158040	321240	220500	158960	165070	137270	125980	120350	127310	95531	86799	303630	128290	89657	119100	359810	142830	87077	89871	154180	124130	152790	279340	238840	78547
PE(18:1/18:2)	PE	GP	36	3	4509400	3199200	6897400	4328300	3827500	4773600	2429100	5591800	2968400	1564000	2676500	2697300	4007800	5269400	1423300	2614200	6104700	6820400	5595600	4796000	6681500	4259700	2556400	2489500	2224800	2457500	1879500	1133300	1592100	2268000	2306800	7239000	5478300	2449300	1838200	6334500	4469800	3433300	2246700	4715200	2790800	4126100	6050400	5282500	1845900
PE(20:3/18:0)	PE	GP	38	3	348290	244390	286040	386560	380730	650610	374690	578840	818050	173710	295010	129800	491000	701090	222150	427960	459020	980110	591950	178730	332940	1100800	533790	260150	591510	646760	421180	290940	432130	203870	74593	818510	147580	146240	225560	1943700	397610	202630	185080	489230	262140	587640	1600300	457390	85778
PE(18:3/16:1)	PE	GP	34	4	13050	5640.8	18106	9021.7	12419	38082	11026	23283	32676	2455.2	6795.7	3602	26942	21453	11038	25660	11948	24134	16316	12005	12217	78533	10185	13967	40879	13778	14231	7511	11325	9723.7	6060	45293	7010.3	7611.4	5827.3	45088	11475	9498.2	8475.3	12805	11760	15958	33873	35060	8326.6
PE(16:0/20:4)	PE	GP	36	4	2804400	4394900	4253500	6023600	4116800	6170300	4013500	5810600	5746800	3706800	2579400	1857800	6303200	5778200	3965400	6510500	4000600	5496600	5300500	3453100	4511500	12300000	5656900	5183800	4635800	5554400	4295200	2294200	2907300	3396800	1835400	8557600	3183800	3239300	3653100	10395000	4691700	2671000	3322500	3990400	2826900	4153300	6979000	4303700	2417400
PE(18:0/20:4)	PE	GP	38	4	239690	231720	212230	324790	340130	469270	315140	592330	441830	225890	200500	160680	375990	416090	198650	365610	354210	402560	431960	186500	327500	1032100	270940	266010	285700	423990	301870	162000	151430	254810	142370	588720	189840	185760	228260	945100	415160	220530	261390	352120	204630	345310	590950	321490	183020
PE(18:0/22:4)	PE	GP	40	4	223460	172700	161040	177860	199230	428570	204520	468440	471030	137970	220950	83783	377750	429610	123140	346650	277720	782500	404250	136290	313710	1999500	311310	184540	259360	748480	277970	230340	157320	122210	81336	627370	125910	136650	121180	1658100	376490	146250	129980	257160	171190	358810	1205200	270130	208730
PE(16:1/20:4)	PE	GP	36	5	118270	70595	156660	239140	86775	179860	67024	217640	307120	55040	59457	35855	157120	233890	93640	134020	99166	305460	227240	101520	166350	517050	273650	138570	322160	139210	151220	108500	113400	130020	71637	473310	260710	269430	185600	350470	81005	52710	82899	72165	90647	97235	223680	177580	58593
PE(20:1/20:4)	PE	GP	40	5	378410	234800	219610	342950	354970	899870	431390	1091600	720670	263140	189290	134200	747130	474140	205780	529420	363120	588030	636260	226840	408460	3220100	372470	183990	505420	935460	382370	333210	271940	302620	130970	975780	196920	220830	260310	3044800	603260	231200	203010	472170	264830	530920	1536900	494730	199310
PE(14:0/22:6)	PE	GP	36	6	22731	27561	21667	23620	21022	25992	13463	31893	22585	21152	32544	19996	22466	23618	21209	27486	27707	16554	23452	23526	28126	19919	31740	19536	17380	24014	19020	21344	19809	27789	20046	31863	26124	19465	21413	22757	27985	24819	19796	34067	31381	25488	29745	33583	23340
PE(16:0/22:6)	PE	GP	38	6	3841200	3300600	3523600	9051900	6096800	7721200	4134800	8906400	9517400	4548200	2398900	2387700	11328000	5170700	4320500	3531800	4208200	3937200	7311500	3041100	4844400	16522000	5066700	4471800	5801100	5589800	5065600	1952100	4154800	6582100	2127900	13239000	4255700	3908400	6536100	13962000	7148900	3114000	3632800	5632100	4088300	4161600	7954100	4941100	2041200
PE(18:0/22:6)	PE	GP	40	6	3038800	2486400	1901100	5199000	3233100	4717300	2921900	6998300	5949900	2861000	2183600	1344000	6025700	4381000	2404800	3172500	3431300	3158600	5259800	2567200	3785400	15071000	3665600	2525300	3634900	4944000	4153500	1299100	3419700	3322100	1234900	8278400	2847400	2284000	3597500	11675000	4158700	2216800	2360900	3920000	2086700	2230900	5894200	3090100	1492700
PE(22:6/18:1)	PE	GP	40	7	285410	322200	331500	613430	567620	557100	292810	1084100	575340	254260	162290	390170	958470	407480	396260	248940	356610	251500	790660	255720	340690	2044900	324920	316840	307650	349310	405920	121940	318210	458510	276730	1401100	340620	281850	320650	1345200	678350	348170	334710	356090	375030	378800	777960	607970	247050
PE(22:6/20:1)	PE	GP	42	7	16954	14904	14395	20211	24903	19149	11092	30662	24550	9836.4	7517.6	11239	42101	12213	21177	9048.3	13494	11032	18050	7038.5	16388	59678	9454	10887	11550	10088	19373	3333	14151	19935	6209	53962	25308	15286	11836	42712	23961	9133.8	7253.8	21490	14313	8216.9	16993	26947	7096.2
PE(20:3/20:5)	PE	GP	40	8	104620	82284	91600	115040	60338	112290	91097	176040	106920	62977	51236	73438	191840	169340	68346	76904	158720	105590	212070	100040	194540	234710	88597	95755	83797	133400	111970	86336	151150	158920	81035	259580	160190	104720	114770	190520	131060	120890	82176	117680	74187	100570	182910	133810	63927
PE(P-18:0/16:0)	PE-P	GP	34	0	403220	166150	277140	188330	400850	794430	286690	281250	416160	193870	260440	531360	301720	365500	162060	171750	255480	307250	341420	255790	263720	322790	155120	245940	585340	210630	288450	608840	220700	456870	329100	277720	355100	289490	417160	496040	529080	248450	442930	513110	348910	994250	529160	866910	496140
PE(P-18:0/18:0)	PE-P	GP	36	0	98220	58169	76363	44610	82194	224250	92393	64518	102540	32541	50984	167970	81197	75523	50754	49799	73473	65258	72305	66696	59938	66874	46311	52685	121870	36651	46721	196630	48504	100320	94246	45208	60016	63639	98824	109980	104440	69650	101600	171070	76871	231500	100680	185990	81967
PE(P-18:0/20:0)	PE-P	GP	38	0	47809	16102	22207	26115	19750	60617	25306	40272	38741	26734	39289	34959	31323	32346	19066	41796	45427	22254	45617	30315	32193	31699	27208	18660	42503	26256	25329	53408	25323	30875	23172	29817	28335	26714	29707	59736	46088	29486	36388	24339	28722	35604	40844	28395	28224
PE(P-18:1/16:0)	PE-P	GP	34	1	320440	282720	265340	172940	159790	1048600	306960	224540	462880	144010	250110	323770	220340	178790	176070	101900	314990	260010	347260	266950	234360	210590	164410	217570	345360	183280	157690	429890	286460	282260	190040	245340	479560	533340	602810	274620	521100	118500	379420	508370	413330	1123200	432880	823620	415910
PE(P-18:1/18:0)	PE-P	GP	36	1	258390	212530	240950	125900	149710	812930	374850	222900	379390	120950	147620	455660	323990	188550	192150	113340	250280	237930	233600	223260	193600	145190	130670	145950	362350	87887	116230	477060	160740	342840	305140	152870	197720	247370	321110	200850	309730	158220	243630	430320	230820	672620	256990	537180	215380
PE(P-18:1/20:0)	PE-P	GP	38	1	37006	15306	23240	18508	27324	49721	20584	38257	38367	16208	17778	37917	27641	31796	8044.1	15719	27228	22329	24972	23882	27472	13958	13043	13467	42894	9918.4	10854	34791	13725	33042	29835	15078	16552	17132	24058	25945	26356	18831	19630	37688	27532	35365	27833	45346	24576
PE(P-20:1/20:0)	PE-P	GP	40	1	26034	10726	14574	10155	18868	28278	18239	31650	28796	14977	16258	34097	16720	22937	8716.6	16323	30804	13042	16633	17735	18049	8733	9469.7	10388	45044	5973.7	12758	16091	12989	22165	23116	8962.7	12448	13152	16671	20220	29043	20081	16723	25779	29094	19253	21967	30414	16728
PE(P-18:2/16:0)	PE-P	GP	34	2	364530	110630	252230	211190	176610	682630	181630	217520	268460	187340	264190	256760	230710	213220	149900	140160	191420	249630	124210	210760	328820	160800	111600	91011	248570	163180	166040	255130	210110	214460	166280	167240	317180	158660	193790	318870	424730	217900	198360	464650	444500	674740	314120	526110	378750
PE(P-18:2/18:0)	PE-P	GP	36	2	711400	224460	432070	465630	402870	946120	374490	384070	596270	419700	378580	628970	577320	428700	242740	237680	508860	637340	215590	331730	643980	320640	198040	192370	544240	251690	313440	550650	326740	500230	417020	479170	543610	335840	383850	568660	821300	615480	375780	703100	698700	1180000	568420	795270	529120
PE(P-18:2/18:1)	PE-P	GP	36	3	1472900	1807200	995330	899500	955510	5358700	2919100	1387400	2250200	605160	1333800	3354600	1932100	1051100	1355700	890540	1259200	828500	1753200	1722400	893260	2174000	857510	972470	1859700	916420	1430000	2642900	1554600	1883900	1943900	2073400	2788900	3215800	3874200	1462600	2070200	585960	3125100	2090800	1487100	4358300	1993500	3456500	2787100
PE(P-18:2/20:1)	PE-P	GP	38	3	1100300	2120700	1065300	638510	736650	3817800	4051700	1339900	1570200	460360	774350	5115300	2510300	883470	1725000	1117500	1056400	727150	1503000	1935100	654500	1425000	622230	708020	1590500	580260	816010	3312500	876490	2098500	2868900	1085700	1209800	1759700	2133600	1000500	1356500	630780	1719000	1902900	948930	2915400	1097400	2846100	1102400
PE(P-20:2/20:1)	PE-P	GP	40	3	69893	39963	52695	33731	53730	152250	74097	63049	71192	49365	58304	82214	52092	61642	37928	60287	74000	64409	90389	54657	48473	55657	40867	34098	84298	53804	46623	168340	46618	64269	65528	44509	41330	44036	42321	109630	98585	51571	71390	89069	69106	150450	93291	121380	100840
PE(P-18:2/18:2)	PE-P	GP	36	4	1017300	648960	705800	574180	494430	2161500	816120	757820	725090	466260	964760	1113700	744960	858900	538470	789730	551790	771310	666690	798380	765540	955890	367670	385750	784680	875200	1258900	944380	661260	799110	731980	763950	1157800	905160	697210	1415400	1403700	727730	1008000	1158700	1181700	2074100	1311000	1581300	1682900
PE(P-18:2/20:2)	PE-P	GP	38	4	1592800	909670	929710	1037500	812640	3464200	1519200	1170100	1326700	946420	954040	2193300	1531300	1033000	988470	1126700	1055800	1319000	1041800	979040	1019600	1598800	525650	548360	1333300	951940	1379300	1923800	909100	1458900	1622300	1315600	2017700	1050500	882060	2497200	2354600	1928700	1306400	1593300	1870000	3361700	1792400	2721200	2174100
PE(P-20:2/20:2)	PE-P	GP	40	4	216530	158580	179950	105330	148420	671440	171490	272860	354560	114330	220690	225410	111610	272490	100060	170510	257690	287680	318450	215180	161530	185560	122060	124170	380730	130770	154540	622910	150520	279770	214740	147500	158630	127470	361660	366310	308280	246600	311230	332650	260830	556400	400520	389070	350510
PE(P-18:2/18:3)	PE-P	GP	36	5	17937	10985	27382	25407	14711	39750	8785.7	13974	22467	9548.3	21346	14700	17664	21238	13611	14467	11096	17203	20508	30618	17828	41850	10461	6366.7	61649	19103	47487	36044	25253	34049	27368	30984	98410	104900	73622	33605	36869	17729	25906	19204	52498	48032	25737	34742	62442
PE(P-18:2/20:3)	PE-P	GP	38	5	1351400	1173600	668880	780090	728630	2913500	936710	1040800	1530800	725120	1079300	1491300	837790	959750	594240	614170	857870	537660	1437300	1081500	784310	1036900	504780	677080	1774500	565920	1087000	1180500	1093500	1478500	1107800	887460	2014000	2221400	2928800	1228900	1210200	597850	1283500	1480200	1007400	1564400	1196900	1781100	1463000
PE(P-20:2/20:3)	PE-P	GP	40	5	953370	814930	637990	494140	594720	1938500	1082400	736580	1041000	585000	575110	1738300	940090	679300	666060	523180	681850	500670	951720	919110	564790	730380	366540	459470	1240400	376340	587960	1378500	588060	1234500	1170000	558320	1140400	968130	1182000	923390	1052100	652760	735160	1178400	688800	1130900	826340	1374300	909850
PE(P-20:2/22:3)	PE-P	GP	42	5	57086	40930	30287	35905	51449	78641	42391	72148	79497	52212	33954	64652	39920	61259	23852	38544	47329	24969	62656	54256	42130	36043	31985	34652	97812	23743	33286	54690	40505	90663	53135	31242	53057	44962	70612	58801	53677	30523	42942	69188	51212	41198	38013	70994	42488
PE(P-20:2/24:3)	PE-P	GP	44	5	21808	12293	12445	13521	22918	17011	9365.7	25344	27622	14950	14447	26712	12819	19159	9359	19155	21632	9751.2	17325	16222	13989	10353	8902.6	12474	25933	7319	13483	19806	11021	26861	18823	8629.3	14469	7860.4	18375	16200	17468	15912	15235	16247	21363	14040	11567	28403	17739
PE(P-18:2/20:4)	PE-P	GP	38	6	706170	428580	416370	523010	417000	1230200	460420	587540	552840	501940	501030	672590	474660	555430	330350	427170	445080	311850	500540	550000	513320	620020	316680	282020	737880	437800	622570	534870	471390	667910	504610	519110	813720	571620	667300	713010	851570	647120	531210	827290	693560	639100	610180	858220	768830
PE(P-20:2/20:4)	PE-P	GP	40	6	546600	310450	389980	566750	341190	919010	397160	470390	509170	438780	406630	642810	380160	345590	285450	276320	363040	279190	353590	374120	443180	461300	206980	206510	603060	311330	425640	457270	407210	627970	510610	431020	765930	415430	503900	686260	727970	695730	373730	713360	573280	630970	454430	744680	609520
PE(P-20:2/20:5)	PE-P	GP	40	7	302630	176230	205930	301580	232280	449310	208870	244450	245190	241170	227080	533610	203400	256920	146390	190860	179440	106850	250280	238650	199100	280660	107730	147950	313090	222060	254350	203150	246670	399550	367210	224540	358270	221340	248180	349100	397020	246240	279940	410590	363100	323770	306630	554650	438610
PE(P-20:2/22:5)	PE-P	GP	42	7	16280	13174	16948	12425	12251	15439	14158	12583	27970	29952	14717	19053	18760	9661.3	14614	7622.2	12821	4984.2	10809	12166	14343	7928.6	5984.1	10291	17122	7503.6	14861	8367.4	16010	32424	18449	14000	46069	30839	24843	20872	23160	9968.2	8481	19109	15026	15221	16163	27764	17947
PE(P-20:2/20:6)	PE-P	GP	40	8	21993	13799	14886	14953	11192	28785	15900	13623	14092	7207.6	7925.9	18575	9531.3	17111	6889.9	8410.8	11633	7217.3	14842	10328	19891	16219	5308.3	6565	17839	11900	9903.3	8852.5	16611	19874	18726	5120	16301	12284	8067.6	26020	17545	26847	16943	28040	20288	17315	26597	34439	27781
PS(18:1/22:6)	PS	GP	40	7	24843	24934	22155	13870	27511	13475	12756	21552	27322	7012.6	13690	8986.4	7376.2	16503	7650.6	16189	22955	9564.6	21466	17975	19348	7734.7	25115	4504	7566.3	10514	4074.1	19597	7747.7	11459	12109	22883	18269	4295	10383	27996	44653	15935	5567.6	33099	24476	18567	18565	23701	16076
SM(d18:0/12:0)	SM	SP	30	0	2229600	1131600	2126600	2111500	1144600	2200100	2014400	1467700	1991400	1911800	1789900	2019500	2284500	2132100	2142900	2170000	1849700	2430700	1162300	1071500	2279000	2327800	1115700	2563300	2677900	2129000	2325700	1625300	2524500	1301900	1928700	1744500	2350800	1831700	2051300	2235300	2314400	2163000	1842300	1838100	2073000	2111100	2094400	2780100	2028100
SM(d18:0/14:0)	SM	SP	32	0	1200100	847040	912670	669390	1516400	1438800	1070400	1089700	2235000	734850	895370	652460	887160	796000	627680	1165200	768350	980030	851050	618800	802710	1087600	694620	772550	1830400	829820	1571000	1879600	1038000	833820	628410	706890	793010	780250	1442500	1201200	768280	736410	547890	1022700	748510	885520	1129700	1047500	509370
SM(d18:0/16:0)	SM	SP	34	0	105700	103860	58065	69300	79817	108170	72065	82915	152800	73828	85851	104710	83813	68905	95618	89828	88714	75454	83637	78407	95161	65924	71948	117450	116310	47372	111760	139780	109020	103070	104780	65673	101770	105930	174150	83405	85175	99973	86223	110740	83394	107290	113280	100350	78215
SM(d18:0/18:0)	SM	SP	36	0	3764600	2037200	1351900	1770800	1835200	2427700	2482400	4338300	3172300	2527400	2388800	1674200	1603200	2534000	1544400	3874100	2150800	2801300	2000200	1670200	3253300	2703300	2431000	1958600	1739400	3992300	5422500	3556500	3708600	2472200	1578300	1674300	2640400	1797100	4457800	4441800	3295200	2114400	2012600	2435200	1831000	1958900	4064300	2524300	1714200
SM(d18:0/20:0)	SM	SP	38	0	5003700	2992000	2365300	3465400	3811900	5425200	3596200	5015900	3432000	3267400	3567600	3298800	3768900	4565500	2650300	4037900	4654100	4200000	4168200	2683400	5679200	3202000	3301700	3229500	4494400	3471300	3976300	6452700	2993800	5020300	3024000	4276000	3290600	2464300	3067900	5593700	4753600	4441000	3547000	4763800	3617200	3786500	4885200	3339800	3309000
SM(d18:0/22:0)	SM	SP	40	0	1808900	700010	341850	630680	856100	1204200	748670	2090800	1534400	652130	763950	1021400	929500	1127100	432520	996260	882060	1149600	857020	572770	1461700	787810	719080	447740	841210	1312200	1828800	1683400	1071600	842820	661950	655480	692400	703690	1619200	1843800	1204500	824920	549850	1771900	719110	905620	1715400	1312100	849180
SM(d18:1/12:0)	SM	SP	30	1	1195700	765120	1084200	966350	1864500	1635300	1133800	864950	1665700	909410	833660	442690	1196600	947080	744500	1159300	718800	1150100	1076400	582960	746530	1386200	592900	711020	2406200	731400	1412100	3828700	1126900	1017500	457690	894460	1048400	904840	952460	976380	666430	756590	534340	781190	816020	872190	956500	922760	331010
SM(d18:1/14:0)	SM	SP	32	1	30982000	18385000	26282000	26041000	34171000	38108000	26484000	28526000	29872000	22007000	24210000	20487000	26722000	25768000	18401000	32008000	26106000	28552000	26276000	20013000	26120000	31825000	20099000	23397000	35644000	21074000	32263000	47839000	26913000	25904000	18097000	25700000	25724000	22162000	24017000	32470000	27742000	23563000	21148000	26244000	23652000	24076000	27144000	27490000	18460000
SM(d18:1/16:0)	SM	SP	34	1	1038800	663690	674970	704280	830420	1078600	634700	799130	762380	673970	705690	884550	669990	647250	606030	770420	856260	729080	746830	736910	791840	556640	691930	795910	747330	543140	674770	1138400	667140	939690	755470	733020	847520	590030	654330	832690	942110	906420	679250	741110	824260	905460	809590	955070	908690
SM(d18:0/18:1)	SM	SP	36	1	49000	26608	28115	15814	25413	67211	26779	47421	54686	12217	22138	19244	37289	31832	21684	22557	20947	34258	20620	17831	28917	47499	21880	20334	43992	25385	29671	27367	27538	22549	13838	42332	13097	13615	17398	49096	22560	16859	14942	40915	23716	30169	40357	52396	17428
SM(d18:1/18:0)	SM	SP	36	1	42942000	25975000	24601000	30856000	28704000	43627000	34219000	38122000	31792000	36341000	30983000	27578000	30649000	32468000	27694000	40928000	39365000	34320000	34388000	26557000	38825000	27014000	27572000	31735000	32853000	27097000	33609000	47992000	34189000	38756000	24248000	32505000	34217000	29681000	35370000	38670000	38937000	36861000	36091000	27059000	29548000	28986000	38554000	30475000	30293000
SM(d18:1/20:0)	SM	SP	38	1	52758000	31169000	27014000	36233000	40687000	57162000	38203000	54782000	37490000	33321000	38985000	33340000	42404000	44349000	28490000	44535000	45857000	45912000	45246000	29675000	55511000	36597000	35059000	32699000	47024000	35024000	40321000	69117000	31781000	53127000	30993000	44362000	33645000	27751000	30457000	55029000	45758000	46791000	40067000	48641000	34787000	37776000	49741000	38781000	37298000
SM(d18:1/22:0)	SM	SP	40	1	85577000	40864000	36483000	49995000	61459000	98625000	52101000	87044000	62472000	46300000	53250000	64854000	63064000	72029000	39275000	57611000	77137000	61706000	73627000	47208000	85114000	56168000	52277000	40203000	67487000	52450000	57550000	108170000	49415000	71779000	53071000	58696000	45036000	44761000	48330000	90585000	70546000	69351000	67227000	81137000	63051000	68169000	75246000	61143000	76530000
SM(d18:1/24:0)	SM	SP	42	1	48556000	21016000	20175000	32469000	34854000	52139000	25558000	44784000	38449000	22868000	28522000	38655000	31434000	39356000	21279000	34869000	43420000	33693000	35997000	27751000	43450000	34419000	27384000	24209000	34197000	24302000	29988000	47755000	23075000	34441000	30466000	30836000	22844000	24386000	29634000	49732000	43939000	37795000	31257000	37170000	37808000	40621000	42192000	37320000	46866000
SM(d20:0/24:1)	SM	SP	44	1	230340	85566	84188	130200	136240	214340	131320	148770	117240	100050	108990	138670	101050	154730	91344	180440	202920	146860	167730	93709	169050	112840	92693	110480	114020	86916	163660	213670	87657	131640	108760	84039	95416	88996	130390	222290	233920	183040	86280	140020	182260	155690	149490	153500	181150
SM(d18:1/26:0)	SM	SP	44	1	238160	72000	86530	133520	138200	209200	118020	168570	163250	87838	108480	139680	101650	164160	84116	177440	182940	143220	147940	116370	197410	116830	103740	104870	128390	79805	136630	213240	91121	125960	88809	84636	95748	108310	116620	221700	247560	182850	86769	131420	150400	152460	156930	125580	199260
SM(d18:2/14:0)	SM	SP	32	2	2691700	1740600	1958000	1345500	2862200	4138900	2561800	2299200	4353600	1476600	1680300	1489700	2421900	1912400	1468900	2541800	1738100	2666900	2795000	1335300	1326000	3136800	1643500	2205200	4609100	1271700	2677400	6553000	2505400	2405000	1611200	2046900	1583800	1630200	2360800	2443300	1861300	2316600	1660000	1578600	1897800	2444300	2355100	2678300	1125900
SM(d18:1/16:1)	SM	SP	34	2	57031000	40477000	43310000	42155000	52562000	59031000	46708000	53852000	54812000	46443000	41543000	54429000	48985000	45100000	37269000	53572000	48973000	47983000	53563000	41935000	48395000	48205000	45134000	54105000	55611000	38329000	51289000	62858000	49158000	57362000	50841000	51277000	44896000	40159000	49140000	52705000	52974000	53151000	49571000	44429000	47225000	52922000	50516000	56148000	49119000
SM(d18:1/18:1)	SM	SP	36	2	27377000	13686000	13336000	14312000	19026000	26118000	17693000	22221000	24498000	17470000	16468000	15745000	15411000	17688000	11623000	24865000	22936000	24809000	25285000	19499000	20389000	16644000	18005000	21656000	19063000	13372000	19467000	35933000	19982000	27192000	13818000	17855000	19526000	11581000	22103000	21800000	23872000	22631000	23782000	13427000	20477000	17088000	23442000	18979000	17005000
SM(d18:1/20:1)	SM	SP	38	2	22798000	14901000	11379000	13157000	17033000	23134000	16270000	18606000	21575000	16350000	14957000	15970000	16398000	14387000	12226000	18467000	18222000	20074000	20917000	14078000	21840000	13604000	14204000	19149000	21021000	10267000	14682000	29131000	14371000	28464000	14483000	19903000	14767000	12109000	18250000	18583000	17778000	21397000	18783000	12251000	17492000	16768000	19603000	18815000	15533000
SM(d18:1/22:1)	SM	SP	40	2	51374000	31285000	26166000	27910000	41348000	67550000	33445000	54773000	52183000	33745000	33102000	43839000	45472000	34939000	26765000	37458000	41238000	46698000	52779000	29759000	50446000	29960000	31791000	40753000	58304000	25635000	34793000	74100000	27011000	62721000	38920000	45076000	31736000	25423000	36284000	47837000	43286000	54084000	46596000	47876000	37129000	47360000	45633000	42193000	49541000
SM(d18:1/24:1)	SM	SP	42	2	611240	286150	338570	396500	298780	587040	378830	631260	522560	562590	449230	464980	365780	403150	333760	483430	616060	354790	500870	302800	417820	440570	349580	474440	433950	371790	450070	642940	480060	717040	468810	419910	497760	386820	427920	555500	580720	346570	351560	365290	382820	460240	416880	610630	383090
SM(d18:1/26:1)	SM	SP	44	2	422800	177380	199680	257930	214730	291480	238080	385690	297220	365910	238570	302570	210900	254370	195180	258300	348680	255070	306620	190260	260370	251540	214430	251700	232430	193630	366210	445490	288800	409830	251870	192720	279150	220480	248010	332810	403660	228250	167590	199450	247900	245170	228550	405140	242730
SM(d18:2/16:1)	SM	SP	34	3	693860	295140	288500	342540	384580	696030	390590	422380	551500	319550	356490	373610	359730	279370	232560	345340	386200	378550	400570	234690	340450	565820	253080	406970	490940	228180	405550	540540	384610	466090	311130	334510	767120	377610	485160	482290	381030	417980	348300	261870	348510	392190	364030	453390	243850
SM(d18:2/18:1)	SM	SP	36	3	4687200	2306900	2172000	2711900	2779200	5506300	3233800	4737400	4064800	2907100	2458600	4751000	3253000	2791700	1961300	2761100	3633200	2988200	3362100	2318900	2964100	3092300	1970000	3670000	2988500	2059600	3461500	3784600	3001000	4106100	3942900	3388200	3168900	2534000	3068400	4437200	4578400	4201700	3188600	2391300	3660900	4217900	3684900	4296500	3103500
SM(d18:2/20:1)	SM	SP	38	3	739710	361130	367290	384830	376860	387590	446400	533340	334310	347790	360780	465460	385420	294130	378180	340650	410820	268720	411120	293790	316330	403260	256840	424770	168610	241370	397900	467220	496540	478480	505860	380270	381490	311760	317570	494970	749600	350940	381850	247470	603110	424720	397620	462020	326820
SM(d18:2/22:1)	SM	SP	40	3	4011900	2911900	2874300	3134600	3138500	4098800	3148500	3841600	3146600	3150900	2976000	4112300	2996200	2464700	3097200	3587800	3074300	2334500	3694800	2087500	2780400	2579200	1951600	4026300	2537400	1927100	3155600	4577600	3406300	5008600	3916000	3561500	3430400	2901100	3161700	4083900	5142200	2856400	2145900	2265600	3733100	3748400	3540800	4708000	2688800
SM(d18:2/24:1)	SM	SP	42	3	68859000	43977000	46603000	47038000	45191000	69634000	49361000	69561000	66688000	63820000	55789000	62007000	54163000	41006000	46757000	61288000	62100000	50529000	72190000	43083000	48335000	48824000	42385000	73417000	60399000	36877000	55505000	83126000	53330000	90272000	66687000	61230000	57001000	43608000	59246000	64570000	72345000	52572000	44782000	37789000	53651000	66336000	55869000	73766000	50412000
SM(d18:2/26:1)	SM	SP	44	3	438560	235330	274820	258390	239680	492590	237370	369290	424140	311330	294130	485780	284190	240360	246690	332910	355300	259800	434010	195070	297780	294560	185320	362650	291120	113330	361650	570170	262830	458530	515150	246400	292400	310300	362820	392390	409710	326020	178470	201920	360240	439130	279230	446930	286160
TG(14:0/14:0/16:0)	TG	GL	44	0	2399700	1300500	1609800	5316900	93367	1545500	693470	370150	1119800	46101	102810	27980	355320	19967000	34257	6656600	171290	4331200	19902000	1448100	300910	1887200	566030	702160	2877800	1426300	356570	1121800	426960	589120	29770	1970000	178910	228170	226890	1023800	72181	82008	50092	836870	53111	150650	778780	89268	138020
TG(14:0/16:0/16:0)	TG	GL	46	0	1621100	1479700	1596500	3210200	115470	1233900	603020	645060	1084300	60399	198160	35668	703030	5376100	83310	5712100	306070	5377500	3474500	1687700	461060	2959200	959350	809670	3108400	2259900	537500	997750	711450	299910	30425	2563600	299930	305860	233680	1703700	127890	88940	90386	1068600	71571	362880	1838300	182520	267200
TG(14:0/16:0/18:0)	TG	GL	48	0	16707000	14621000	12086000	32667000	2087800	11944000	6140500	10863000	8931800	2052400	2932100	1137100	6867000	53011000	1764600	24822000	7886800	31390000	19080000	22485000	9115300	17346000	11619000	7258800	17686000	26518000	6281700	10429000	6897700	4923800	1413600	23914000	8804900	5926700	3420300	17820000	3931100	2434600	2049000	12000000	2055800	4549300	18691000	2881100	4319700
TG(16:0/16:0/18:0)	TG	GL	50	0	6468600	7120400	5269900	10414000	1158700	5083600	3573700	5210500	4345500	1355700	1981100	968030	3702300	24021000	1173000	11162000	5653400	17086000	7277400	8504300	4542900	8265700	4958500	3217900	7234400	18437000	3174800	5286700	3178900	2420600	1124900	12265000	3029900	2028700	1549700	10446000	2975700	2120000	1669000	11484000	1658400	2788400	10068000	1674800	3009700
TG(14:0/18:0/18:0)	TG	GL	50	0	46467	55409	54798	89402	3983.7	47974	38847	26441	37917	5311.5	11662	4591.9	18258	157920	6518.2	212780	39744	199760	145180	40376	26771	87111	44270	31122	72102	121360	15642	50059	21937	12575	4621.1	106090	12172	8692.6	12236	84723	13821	15597	9638.9	170710	8101.4	14524	64862	9014.2	19404
TG(14:0/16:0/22:0)	TG	GL	52	0	1064600	1061700	658980	1195800	323250	729670	633630	904950	718230	333380	425500	251790	534260	2760000	275230	1383800	1171100	2196500	1168400	1096400	741460	1018000	845270	479730	824970	2382400	472490	830290	545330	569890	300270	1438900	541170	323450	293860	1457100	637480	521470	451740	3013800	491970	510550	1224600	393840	573360
TG(14:0/18:0/20:0)	TG	GL	52	0	1483900	1848800	1138500	1514800	521950	1281900	1154300	1494200	1191900	593110	716450	460440	837570	3636100	515950	2369900	2519800	3333800	1694600	1798900	1091400	1703400	1508700	820030	1172700	4038200	739200	1287900	814780	958880	560620	2234300	703950	509910	493880	2265500	1098900	944450	820320	6027400	816480	906590	1987200	691220	1090100
TG(14:0/20:0/20:0)	TG	GL	54	0	27474	15913	10377	32221	3305.4	20515	13790	18942	10014	2742.8	4347.6	1469.4	10088	112800	2448.3	21912	59526	44195	38394	25043	17219	12833	14044	7871.5	18935	47954	4543.7	10010	6803.5	5251.6	2636.9	45863	15262	7132.7	5035.5	23328	6614.4	4629.6	7803.7	238640	4795.9	4319.1	25160	3029.5	10820
TG(16:0/16:0/22:0)	TG	GL	54	0	101470	27282	22667	128260	7830	51223	37400	78381	25579	6756.5	17056	2859.9	28109	461620	5055.6	41701	69512	101150	93372	52601	37637	36229	20535	15643	56759	82927	17705	19911	19921	11823	4155.8	90686	56201	15616	9836.6	51021	10965	9482	9605.6	359710	7045.5	9118.2	51559	7772.7	24928
TG(18:0/18:0/18:0)	TG	GL	54	0	227590	202380	117930	197540	107990	256820	199670	256820	223660	114850	128970	93954	139740	404180	82398	237480	366390	287150	215330	208710	192980	192860	231640	116410	125610	456010	115020	208090	132020	159990	110350	293790	111940	111810	104410	253380	207600	189140	127740	1038500	208090	174810	251530	162160	182200
TG(16:0/18:0/22:0)	TG	GL	56	0	32308	6193.2	5165.8	32550	9	18031	9184.8	27661	12442	1778.7	3692.5	1525.3	9876	126840	344.74	15325	19419	29675	24142	19775	11260	18811	5951.8	4963.9	16008	18199	7295.8	6437.4	5859.3	4733.3	548.34	32487	13664	4842.8	3152.5	14530	9	3831	3336.1	107130	9	2613	17511	3796.5	9844.9
TG(12:0/16:0/16:1)	TG	GL	44	1	1306300	1252700	921530	2730000	59667	833080	416150	241560	727290	30194	79077	18635	242000	3267600	37830	4160300	201880	3366900	2174200	1049600	289120	2097000	512850	436390	1130300	1129000	282110	477850	361400	146530	12660	1398500	126800	98171	147980	1032400	53623	55174	33874	709000	34292	77893	493900	75378	58213
TG(12:0/14:0/18:1)	TG	GL	44	1	1177700	985470	937790	3268300	62349	798170	517600	281210	645930	28103	78710	9425.7	163360	3273800	24083	4354300	219710	2767000	6494800	956890	220120	1027900	312600	475000	1146100	907820	268650	315150	198330	182200	13974	1260700	121420	94726	121050	821080	41720	25598	41664	935480	20266	59188	310040	51731	45981
TG(14:0/16:0/16:1)	TG	GL	46	1	833180	651460	471440	727010	131580	603530	259770	518500	888240	87573	172230	38308	678540	1629800	118680	1764200	212550	2523000	619260	575180	255010	3805200	951840	434070	1507600	1939300	573750	949840	756510	139250	48145	1499300	103710	89690	178430	1533800	164480	73952	75621	493900	72079	247040	1903600	266670	136300
TG(14:0/14:0/18:1)	TG	GL	46	1	3837900	1687800	1940800	5650400	307390	2277000	1160300	1466700	2468500	119700	367440	67673	1085200	16674000	212250	6491100	486200	5106200	16891000	2038200	790900	4087100	1147900	1425400	4901000	3920600	1529400	1844300	956050	850100	46504	3882200	295780	257920	410440	2379600	264610	155830	193360	2516700	141460	436720	2551200	403290	168610
TG(14:0/14:0/20:1)	TG	GL	48	1	7899300	4298600	3762900	7438600	1193500	5124900	2980200	5680300	6542900	616540	1598500	344260	4470600	17498000	928240	9924800	2020000	15178000	7543300	5218400	3336100	15113000	4548900	4325900	9864600	13289000	4828800	4268400	4179500	1298700	235970	12797000	1287800	1013500	1273400	11559000	1541400	625760	894860	6534900	576050	2203000	10201000	1986000	1043600
TG(14:0/16:0/18:1)	TG	GL	48	1	9705200	5780300	5005500	9303000	1596200	6977700	4160400	8075300	9077700	805900	2220000	426830	6662500	21584000	1315700	12703000	3107800	21532000	11236000	7091100	4421200	17660000	6493200	5676500	13596000	16799000	7552700	5211800	5082300	1697900	337180	17468000	1483900	1144900	1733600	16073000	2086500	747550	1210200	8973100	786040	3172100	13685000	2799600	1256000
TG(16:0/16:0/16:1)	TG	GL	48	1	11634000	7766200	5803000	10890000	1849100	8218800	4320900	8899000	10080000	1280900	2734300	443620	7907200	25855000	1470800	16103000	3884700	27373000	10677000	9600600	5808700	27854000	11580000	6542900	16438000	24036000	7849800	8985500	8332200	2173700	436550	20065000	1978200	1659000	2608200	21692000	2556500	915480	1641300	10124000	873390	4066600	19385000	3437600	1901200
TG(16:0/16:0/18:1)	TG	GL	50	1	736230	406680	305510	991030	159080	495190	299100	643170	569240	124830	241700	60494	478080	2229600	139820	763380	396770	1352700	592200	772550	629620	1143700	673540	427950	661760	1652600	468260	515340	414380	280210	58261	1420200	457760	249050	243070	1236100	360200	121430	177170	638580	99449	302140	1167800	228150	226880
TG(14:0/18:0/18:1)	TG	GL	50	1	977160	911190	661630	1044700	182480	956140	619060	801820	1041000	150910	315530	39782	592250	2321400	149780	2652800	980520	3408200	1299500	948010	668120	3328000	1432200	712430	1493700	3392100	664180	1279500	694440	185340	46901	1790000	214230	170420	270650	3191100	367120	209450	275950	2197900	135240	402950	2169000	275430	361940
TG(14:0/16:1/20:0)	TG	GL	50	1	405210	446600	220310	346880	83781	360480	215760	328790	500920	89123	150140	25561	332580	967730	76926	952820	498150	1674400	327760	408550	305850	1718100	787130	255670	676700	2054900	340360	800630	447170	83199	28923	875710	85586	78614	146720	1684900	207370	94518	139760	695710	73462	215340	1216300	112040	187640
TG(14:0/18:0/20:1)	TG	GL	52	1	229990	99302	73146	260570	34192	145140	107330	253490	194760	45635	65800	11640	231580	607490	46129	258120	285560	607120	209930	185460	181930	399400	184420	165840	238700	851720	145400	115700	130370	64296	15617	689380	112460	51485	63200	463290	135890	36488	62042	385610	27920	100760	420760	60137	62120
TG(16:0/16:1/20:0)	TG	GL	52	1	7675000	5134500	3204100	8977200	1152400	5976900	3891600	8351900	5328400	1589400	2689600	423490	4605600	27128000	1074500	9515900	7503000	19470000	8041000	8315400	7459900	13192000	8019800	3287500	7047300	26613000	5129700	6988500	5228700	2048800	451350	13441000	4449700	1819400	1707800	19626000	3977400	1960100	2264900	15960000	1000000	2919100	14562000	1424200	3108700
TG(14:0/18:1/20:0)	TG	GL	52	1	7173700	4646500	3119100	8163100	1009900	5301900	3636500	7476200	4523000	1320800	2418700	392980	4059000	21646000	1060800	9053600	9032500	16948000	7805600	7009700	6341000	11301000	6596400	2877900	5848500	25689000	4510000	5851500	4617000	1924800	434380	12843000	3774600	1632100	1590700	16469000	3677400	1793400	2376000	16369000	902100	2530000	13035000	1335700	2941400
TG(14:0/18:0/22:1)	TG	GL	54	1	14692	3671.2	5699.6	13546	1317.1	10174	4906.6	19246	10618	594.91	3110.9	303.32	12263	31084	1241.9	12798	15840	42108	13656	7647	9724.7	32432	11110	39092	12830	44497	7877.2	7220.5	8995.7	4005.5	204.81	35768	7098.4	1583.9	3132.4	22484	3988.7	786.97	2533.4	41464	1123.6	3411.1	19184	2469.3	3707.1
TG(16:0/16:1/22:0)	TG	GL	54	1	257040	100780	71441	287850	46970	180490	86433	325660	113320	32384	79551	20085	117890	1209800	20430	159380	266250	633810	352770	232020	263010	331240	141480	136770	200040	590890	124280	144850	124730	55967	16365	382750	274810	54988	37472	442300	83011	41509	50530	742750	21501	62951	314320	46016	65479
TG(18:0/18:0/18:1)	TG	GL	54	1	916200	765000	423160	855210	124560	837990	557220	972090	525360	173910	365580	48479	460360	3284700	115130	1236600	1435000	2252100	1169100	1087400	684870	1767700	1669200	389400	748920	3942400	434380	822120	571850	177680	53739	1717700	440770	197320	176810	2253500	445940	466350	408880	4918000	105380	265430	1566200	125550	444020
TG(14:0/20:0/20:1)	TG	GL	54	1	225020	79566	60413	262390	46273	134070	68303	266840	74481	19370	63165	20461	84903	1197500	14510	117740	198490	448500	315390	217630	254230	214980	103970	52178	153000	343320	96933	101970	90420	42255	13622	289600	280950	58382	21189	292010	63286	35165	36946	655820	15434	41047	207890	36488	63233
TG(14:0/20:0/22:1)	TG	GL	56	1	21470	7168.7	4885.2	17303	3347.6	16837	9893.5	26831	8298.4	1552.3	9953.5	2061	7430.8	137060	1817.5	11072	36194	37187	27440	19598	29619	16014	18657	4893.1	10017	38642	8614.8	8621.4	7470.1	2642.7	1143	32752	19595	6521.6	3066.5	25306	4521.7	7448.5	4113.8	204450	1422.1	3526	23096	3918.1	6857.3
TG(16:0/18:1/22:0)	TG	GL	56	1	61673	16953	9964.4	71482	10863	42198	28894	113080	22595	4447.6	27049	7612.1	21950	391690	2721.2	23376	64202	84016	79764	44027	53938	42086	21280	9187.1	33633	59095	18355	19019	18331	10348	3872.4	73042	74006	13224	6673.7	51818	11590	10863	6128	378690	4156.8	7100.8	43872	7885.2	22201
TG(16:0/18:0/22:1)	TG	GL	56	1	62754	13225	12657	69388	10191	41161	26719	125480	26100	2765.1	28371	7042.3	23842	415100	1780.2	23445	47206	81749	69044	40870	52361	63110	17079	15797	38493	70403	21585	23225	22011	9713	3309.7	69043	78907	10859	9446.5	62138	10802	8429.6	4033.3	254930	3976.8	9908.3	46099	4514.1	19347
TG(14:0/20:1/22:0)	TG	GL	56	1	50199	10845	7333	50647	9182.5	30695	22389	104580	14740	3436.9	24683	4304.9	15949	363640	600.12	16094	41873	60406	67028	30139	38369	33253	9756	5746.5	23993	35126	14555	13454	16756	5893.9	2557.5	50749	64012	8296.3	4984.8	36166	6692.1	5656.9	3878.8	258150	2361.9	6430.1	32591	4353.7	17302
TG(18:1/20:0/20:0)	TG	GL	58	1	22627	3657.7	2144.6	21766	2792.7	15244	6613.8	38322	8166.2	812.68	6750.3	3082.8	8323	110690	867.8	8266.9	18532	26346	18459	14992	13986	18561	5581.3	3140.6	9673.4	16702	7085.4	4763.8	3913	2640.1	822.85	21561	18537	3301.1	2312	14742	4742.6	4306.7	2692.6	103480	1104.1	2754.7	16410	2926.3	6821.8
TG(16:0/20:1/22:0)	TG	GL	58	1	17643	4041.6	1840.1	18583	2949.8	13276	4995.7	31662	7998	1953.6	5153.9	2656.9	8060.4	102220	379.46	5694.2	11850	29863	16563	12858	15547	23117	4131.3	1614.6	7264	12171	7339.4	5234.2	4701.1	2896.5	1107.9	15970	16301	2662.4	1624.8	15894	3726	2599.1	2472.1	46508	2907.2	3895.6	13696	3467.3	6096.2
TG(12:0/12:0/18:2)	TG	GL	42	2	351970	309950	302070	727170	5627.2	255870	257550	78329	91111	7559.6	33004	1670	47392	1104500	5958.1	655010	58817	848030	8520500	285300	101270	230200	100390	90013	241170	162210	53319	45568	76996	32026	2164.9	277740	60826	29436	25819	201550	9877.6	6113.7	9561.3	146440	8015.2	10398	68033	12721	9062.3
TG(14:1/14:1/16:0)	TG	GL	44	2	1049900	1016900	521810	1259300	18092	455330	326270	109900	316050	9397	67131	6047.2	105770	1369700	14376	1601500	115280	2502000	1593700	589160	177460	628920	245210	237220	405580	480370	137570	83696	143830	55344	3794.9	760600	68130	52156	61553	653870	31548	19505	22871	351360	12816	26560	161980	26917	28140
TG(14:1/16:0/16:1)	TG	GL	46	2	642340	396940	258260	454840	115330	341080	180080	301520	729530	70387	119890	60241	386950	1243300	119700	1242000	147290	1247300	989500	278030	175640	3207900	653750	335610	750280	1005400	402030	466680	437820	103340	62678	944260	39228	57628	126270	1133700	120550	68764	78260	392660	75488	132060	841100	211040	89240
TG(14:0/14:1/18:1)	TG	GL	46	2	1187400	791190	727490	2615400	145900	704270	463760	501510	886380	44310	119330	38063	320830	1976700	98750	3275600	444310	2226100	1635000	646340	371810	2113300	458320	565540	876460	1267300	587140	366070	355750	186430	17248	1500900	113360	89491	139550	1277900	126210	66160	98115	1263500	68650	99833	659220	157470	52874
TG(14:0/14:0/18:2)	TG	GL	46	2	1529300	822920	822790	998120	158200	1431200	832190	1445300	1692300	73050	303510	38016	1053300	2982400	160100	2060500	310430	3716800	2191700	964930	557660	3269000	682490	760230	2163700	2204100	1067800	494730	702430	83649	53634	2545500	69955	91532	211090	2761300	268090	80721	115630	1186900	110360	333030	2331100	372870	102640
TG(16:0/16:1/16:1)	TG	GL	48	2	8232800	5526400	3862800	6047800	1382400	7029600	3820500	7120400	8098800	821880	2415800	442710	6885700	17014000	1213600	8747200	2629900	19005000	8028000	6688600	3978200	15306000	6323300	4139700	10428000	14271000	5781800	4070000	5352100	1321600	402690	14175000	1282300	930730	1616500	14086000	2453400	742050	1087600	6746900	900720	2588000	13499000	2563100	1285200
TG(14:0/16:1/18:1)	TG	GL	48	2	7647600	4145000	3162600	4815200	1296400	6119400	3522900	6849200	6446800	747050	2139200	459370	6050300	15143000	1205700	7129100	2362100	15745000	7637900	5356000	3431300	14608000	4709700	3791200	9159000	12929000	5597400	3151500	4397100	982030	351070	12790000	1093500	847250	1381000	12789000	2163500	701310	1052100	6178100	852740	2142100	12650000	2333400	1110300
TG(14:0/16:0/18:2)	TG	GL	48	2	8654500	5044100	3816100	5691200	1186300	6511000	4086400	8159500	7246000	720090	2758900	492450	6208200	16093000	1102900	7366000	2574600	17173000	10301000	6974500	4266700	8964000	4956100	3887100	11256000	13662000	5773800	2726800	4244700	1336000	382890	14403000	1212800	1004500	1569500	12379000	2651000	834980	1126400	6792800	920470	2559100	12737000	2355300	1259800
TG(14:0/18:1/18:1)	TG	GL	50	2	23400000	12586000	8649100	16594000	8207600	13650000	11215000	21513000	22405000	5620400	7491600	3228200	15705000	31563000	7288500	25807000	13693000	31666000	17544000	11372000	14238000	47617000	22861000	16163000	17104000	38260000	21617000	13222000	16809000	6195700	2273600	38096000	4410500	3137900	6739300	40642000	12756000	3804200	8177300	27665000	4150300	9600800	36597000	12084000	4103800
TG(16:0/16:1/18:1)	TG	GL	50	2	43569000	24416000	14582000	41329000	10882000	29386000	23468000	39540000	36923000	11553000	18777000	4855600	33547000	71108000	11200000	40083000	26454000	68939000	35602000	37847000	36135000	63793000	42619000	23873000	38909000	71794000	30574000	20997000	32206000	16813000	5390500	70612000	21574000	12780000	16357000	69809000	26792000	8973900	13514000	34087000	8922400	17839000	67785000	16113000	13409000
TG(14:0/18:0/18:2)	TG	GL	50	2	502040	443240	371670	399960	101920	565700	394260	422510	460570	71420	205390	30477	307700	1095500	74088	765740	367420	1481400	705440	510460	293190	1014600	485230	323680	650690	1122700	344430	306420	290890	70246	21526	875200	86995	76736	126040	1168200	181590	96910	112000	916020	89743	177940	865170	132480	146590
TG(16:0/16:1/20:1)	TG	GL	52	2	141960	58481	50671	76051	45074	74720	67304	110300	138790	24884	34626	15511	100290	137280	45176	135390	96438	202110	94741	48545	66217	343950	100280	98848	105280	288700	90450	93982	83373	31879	9974	222880	25236	16080	36557	309120	68149	14542	32146	204940	27341	61396	220250	58352	22995
TG(14:0/18:1/20:1)	TG	GL	52	2	1613000	700080	541640	1256200	629610	853800	878790	1967000	1175700	497640	676970	309780	833690	2111700	562890	1535500	1457800	2097500	1145800	977610	1482400	2533000	1209100	1027400	879810	3187200	1321000	782440	961840	826520	232220	2600800	795180	406230	498230	2950400	1308400	472190	665450	2179900	402050	759460	2365600	808520	468790
TG(14:0/18:0/20:2)	TG	GL	52	2	5920600	4422100	2164100	4647800	1007500	5731900	4574500	7761000	5353400	1296600	3072200	428530	4196300	15765000	1002600	7636200	7643400	19304000	6539700	6434700	7559000	8874500	7588600	2524300	6089800	21722000	3962000	3869800	3822100	1460000	506020	12763000	2937800	1258900	1755500	17791000	5406900	2171600	2020100	12280000	1263200	2472400	12752000	1377300	3427800
TG(16:0/16:1/22:1)	TG	GL	54	2	784190	262940	202840	598450	257260	387300	381080	916870	529850	193080	221420	103010	528180	1092500	224750	594560	857290	981670	609530	338270	679220	1509600	549880	427240	419560	1735000	507420	329420	493670	250080	74056	1460000	304400	120780	191990	1762200	611710	169110	257600	1398500	127690	343670	1085000	342650	182830
TG(14:0/20:1/20:1)	TG	GL	54	2	815900	335250	240810	631110	269380	462740	439650	996940	607960	203850	290470	116240	561320	1300000	246110	692400	1119500	1347600	678850	383060	756420	1407800	596010	534270	511080	2188200	558600	436450	512910	277600	75109	1655800	352580	138190	193800	1854800	648870	181590	278850	1623700	136050	377090	1266300	366020	209540
TG(16:1/18:1/20:0)	TG	GL	54	2	8713300	4680200	3242300	7063000	2702500	5764100	5238800	11952000	5941300	2455600	4559500	1739700	4836800	17601000	2187700	8895500	11107000	13060000	8572000	6365600	9051900	16519000	8457600	3836100	4522300	23181000	5816900	6075600	5319100	2818600	1155300	14061000	5085000	2100100	2261300	17902000	6723300	4254800	3917000	20062000	1971900	3751100	13710000	3587400	2990600
TG(18:0/18:1/18:1)	TG	GL	54	2	3657700	1974100	1276300	3175100	1384200	2443400	2092800	5256200	2384100	1098200	1992600	798750	2117400	8399600	957800	3879900	4807100	5004700	3309600	2787800	3899300	7260900	3403300	1450400	1654300	10646000	2820100	2669500	2373300	1392500	527340	6157600	2232200	951790	1123600	7318200	3102400	1822600	1760400	8596000	909910	1819000	5450200	1707300	1347500
TG(14:0/18:2/22:0)	TG	GL	54	2	436440	307570	164920	311540	63175	480880	441070	634610	317720	98253	254710	30531	354530	1164600	73767	475410	653460	1440600	746430	405140	619740	473760	723960	143660	430140	1587900	220170	253180	281320	80385	42669	867620	295540	95689	114210	1112600	321570	265010	168010	1610100	88364	166070	838310	77154	302420
TG(14:0/20:0/20:2)	TG	GL	54	2	155580	75111	41280	117220	31471	116920	83486	174080	72224	22626	82978	18691	94916	461840	15126	85281	167480	468820	278640	136880	267100	105290	94177	43100	112140	298410	63531	49903	80574	24424	17125	249300	162420	33261	24863	243320	67349	47110	29766	417580	15789	38670	202500	31285	67252
TG(14:0/20:1/22:1)	TG	GL	56	2	51170	21230	16608	32692	14725	36173	28751	89259	30341	14402	26095	7564.3	37055	104350	10159	45023	110470	122800	59335	39165	59190	86792	42754	29544	29700	190500	31967	35369	33714	9691	5351.1	91151	34727	9895	11975	124780	45513	25833	23134	253050	9387.6	23346	80706	15673	20733
TG(18:0/18:2/20:0)	TG	GL	56	2	39301	14694	14066	23335	14513	28935	23950	79021	23292	12927	26221	5769.7	28164	97511	8203.4	31078	100800	101050	49427	30998	50116	98063	32269	24585	19416	155090	26089	30621	32525	13600	2541.1	80444	23497	8236.6	11232	108040	31563	23397	20148	194870	10971	22463	66043	14316	19881
TG(18:1/18:1/20:0)	TG	GL	56	2	217250	62467	64732	195180	98184	137630	82847	391720	84013	33376	142560	67269	101480	689830	28078	125200	292420	469600	269770	160760	342150	305510	103730	121470	104120	434280	131220	106620	105330	57650	31235	344620	255450	44282	31620	334270	111200	69496	58905	922510	30668	57966	262910	92623	65526
TG(16:0/18:2/22:0)	TG	GL	56	2	54571	16835	9534.1	32811	11250	42608	44471	72836	24421	3772.2	39191	8248.9	32495	151930	4405.5	25706	61246	127230	91581	27805	80592	33269	31399	8448.2	39907	54136	17552	9480.6	26550	4994.6	5089.1	66156	57963	11951	6862	48277	15545	14708	5652.7	222670	4355.9	8901.9	60366	5645.2	26099
TG(16:0/20:2/22:0)	TG	GL	58	2	12022	4771.8	859.34	8133.7	2856	13916	9752.5	24708	13649	2181.2	6735.5	700.62	12105	52574	779.42	5829.7	16140	27054	18683	6952.1	25493	12789	4413.7	1950.8	10133	16029	5280.9	4119.9	7000	1444.7	244.85	17706	10266	2089	1696	16180	4096	5116.1	1842.3	42119	3314.8	3694.7	19608	2166.3	6579.4
TG(18:1/18:1/22:0)	TG	GL	58	2	39982	8868.1	4879.4	39071	15109	33154	20993	148550	17217	3529.1	46402	14386	17851	193070	830.9	13448	49176	72607	45496	23023	64433	52681	8780.5	13129	18372	47313	20789	12650	19162	10646	5771.5	50557	59856	6083	4547.6	39043	10181	9043.6	3487.6	316560	3211	7229.6	34254	9066	18067
TG(18:2/20:0/20:0)	TG	GL	58	2	15462	5277.1	3375	8481.4	3556.8	18899	13483	29559	13123	2176.3	9213.8	2790	13310	60959	2279.5	7706.7	18987	38154	28109	7832.8	31724	14377	7136.4	2613.3	10123	19955	7907.9	2449	6726.6	2448.9	1175.4	23345	13403	3219.9	2425.2	16721	4825	6276.8	3120.7	74547	2277.7	3542.3	22389	2377	9963.5
TG(12:0/14:1/18:2)	TG	GL	44	3	220100	251580	172270	445740	11041	157120	176320	68490	88089	3467.3	37725	6246.6	33883	336940	10591	266020	64682	602970	527830	179640	94831	180020	53080	53045	94255	90446	46163	27761	36030	17461	3481.7	156070	30617	15226	17129	194120	9163.1	10583	11958	143730	6006.5	11320	60309	15637	8193.5
TG(14:1/14:1/18:1)	TG	GL	46	3	455510	310430	301170	916140	30773	311770	321620	131870	204000	13158	61344	12190	74650	724520	21378	940420	187470	971920	900010	261200	188750	335240	115160	167580	145720	247090	137280	32189	77423	34679	4470.9	467670	42183	37226	38697	348970	32667	29934	28976	368640	21672	17312	113840	35330	21068
TG(14:0/14:1/18:2)	TG	GL	46	3	981170	644110	492970	1130900	98821	610660	522070	490520	731530	56971	166310	35670	329930	1474800	71636	1464300	336520	1745600	1718700	554100	363870	1095300	380220	375650	567630	837030	426730	160780	311710	94602	20841	1078200	72231	63691	137820	1080100	136780	58867	71845	734540	72418	86054	549800	132960	59366
TG(12:0/16:0/18:3)	TG	GL	46	3	251380	212910	149180	254600	19424	239750	87047	184240	219640	24357	74930	10908	137800	651370	22658	303230	86318	671870	723550	187840	142020	315580	192420	92674	266730	380990	157400	88259	171380	55750	11101	369640	33253	30418	55914	353320	77048	28350	25685	178070	21478	40154	210760	55633	23899
TG(14:1/16:1/18:1)	TG	GL	48	3	3181500	1451200	1237200	2357900	496950	2045600	1333900	2133300	2388600	224140	477040	171100	1063200	6829100	369160	2700200	963270	3252700	13101000	1328600	1109000	3241800	1056400	1052100	2426400	2977900	1814900	623400	792770	575330	81946	3553600	227440	185970	352090	3271000	670670	308930	338360	3122100	323690	435110	1805400	581270	117920
TG(14:0/16:1/18:2)	TG	GL	48	3	5650900	2835900	1854300	3500700	984920	3587200	2225900	4160100	5254900	517940	1034500	340990	2864200	10230000	810190	5217600	1671800	7966100	13551000	2526000	2039600	7865700	2507300	2015200	4297400	6196700	3756300	1415600	2207400	791050	245540	7429800	368990	344280	866010	7733300	1391400	427580	693480	4706700	580080	1077500	5812600	1383800	293550
TG(14:0/16:0/18:3)	TG	GL	48	3	1777100	1293300	893510	1083100	226840	1286500	546480	1343700	1589800	120320	391240	54820	1272400	2985300	211520	2050000	393120	5121900	958540	1275800	684450	2756400	1284100	872850	2037300	2513900	1341200	719320	994190	193130	62050	3098200	175370	141740	236810	2616800	315520	88594	186240	1200100	102920	388510	2105100	475450	157190
TG(12:0/18:0/18:3)	TG	GL	48	3	566180	549890	462600	443220	82756	537100	204410	1151300	744470	53978	237050	25874	815760	1997500	85452	969680	176480	2902100	644520	730330	382450	1286000	713500	472870	1609000	1323500	942040	279940	493780	105400	21895	1889200	88174	71876	134840	1152000	108610	49629	79700	450910	53588	169190	1185700	234320	111720
TG(14:1/14:1/22:1)	TG	GL	50	3	393070	217190	193750	355380	118080	238120	161250	268520	292220	59537	90001	81920	144510	408640	119050	441710	151300	502650	119370	207360	167430	975220	226220	249320	238720	482320	310120	173690	164300	120440	30772	501710	103400	62983	88988	497570	199520	75942	77399	469910	85945	112310	397010	202530	36330
TG(14:0/18:1/18:2)	TG	GL	50	3	19783000	10281000	5202600	12093000	6139600	12719000	10805000	20989000	19759000	4547800	8390700	3331600	15455000	25623000	6868600	18072000	12522000	26701000	15915000	10584000	12479000	28593000	14820000	11147000	12904000	27894000	16050000	7036900	12181000	5094700	2490200	29727000	3531200	2841100	6089600	31084000	13452000	4236400	6234500	18931000	4610500	6920400	32266000	9328100	3447900
TG(16:0/16:1/18:2)	TG	GL	50	3	9073500	4603700	1580600	5356400	3138900	5206200	4069700	8656100	9899900	2875100	3684700	1470100	7738900	12013000	3505300	10244000	5493500	14116000	6915900	4404300	5332700	17412000	9330500	5051900	5455200	16067000	7188500	4862800	7356100	2561000	1306700	14612000	1680900	1565900	3580900	17089000	7020000	1516100	3421900	5918800	2093500	3378400	17588000	4348500	1804800
TG(14:0/18:0/18:3)	TG	GL	50	3	1529300	1344600	968770	1879500	272180	1144700	619150	2957600	1631200	329680	1027400	173380	2313900	5965300	335240	2172000	972260	7284300	1225600	2085800	1746500	2914500	2711600	1248500	3308900	4889100	2200500	766030	1845400	780190	148760	6600900	925170	441060	650890	2974700	750530	279660	471050	1283600	264670	694030	3457300	799830	625470
TG(14:0/18:1/20:2)	TG	GL	52	3	1233300	602150	388320	1027700	488900	836300	807530	1488100	1085500	433330	685790	344430	769040	1639100	506270	1065400	1271100	1616900	965930	765840	1270300	1633800	975270	819630	646260	2206900	979260	392340	843050	665860	269300	1974100	565350	324100	459330	2229500	1283600	487170	572450	1460800	467270	617490	1870200	644790	428730
TG(14:0/18:2/20:1)	TG	GL	52	3	1143400	578640	296100	953790	414910	709550	771190	1406800	899560	325460	630420	254770	774700	1456700	437730	950100	1091400	1495900	881790	621530	1166700	1245700	731580	691970	560590	1962900	906750	309500	638910	592890	227900	1746200	540310	294180	399570	2024900	1149000	500650	516750	1230700	379640	545440	1620300	524440	373830
TG(14:0/18:3/20:0)	TG	GL	52	3	58738	21939	12777	55375	19060	38275	37992	67394	47320	17857	27784	9119.1	32499	78740	18219	50144	58742	71851	46430	26769	60647	67717	34450	26804	30943	91936	45742	17341	35848	21386	9305.5	91598	28461	13116	16333	128590	57579	28483	18945	63508	15989	21665	106200	29460	14945
TG(16:0/16:1/20:2)	TG	GL	52	3	1362100	692210	372140	1102000	507000	905640	962590	1689100	1156200	410340	789740	337410	924710	1776500	498220	1128900	1302100	1744900	1111900	830440	1470900	1432900	922740	785710	705000	2187300	1082000	407620	925180	722250	262300	2152700	683930	307120	472560	2476100	1501000	581270	606730	1490800	487750	680220	2076300	699080	441030
TG(14:0/18:0/20:3)	TG	GL	52	3	202080	121320	45525	172810	24788	144760	94251	217200	178260	20579	70281	12994	194300	553800	36013	269510	93118	700690	177810	138470	181040	353820	207920	94523	278730	760110	147850	110090	193930	41822	11901	653410	45802	33346	49806	601650	96593	20410	38002	118350	28489	92504	776090	58439	49914
TG(16:0/16:0/22:3)	TG	GL	54	3	985000	360750	205610	584280	305210	628480	490530	1064000	796580	184110	495440	192080	581700	765040	323670	748620	938680	1269800	549660	351360	977300	1340400	574610	466720	496510	2170900	494980	244620	348350	321560	141600	1661700	276100	157330	195590	2308200	1127200	331950	278220	1648800	283350	485950	1598900	415060	296600
TG(16:1/18:2/20:0)	TG	GL	54	3	73111	33521	24016	38441	38275	44635	50741	84305	62867	23504	28590	16119	50696	68835	33662	72846	90007	102760	64675	28241	58717	211140	76553	52121	30075	166030	50903	39259	38979	19531	13300	137160	14902	15784	27084	192190	81313	25452	25332	125330	24050	28310	121800	54411	22977
TG(14:0/20:1/20:2)	TG	GL	54	3	1064200	492680	256260	627200	389290	690260	684360	1163000	843050	237680	514820	234380	869690	932480	354510	990910	1003500	1361400	770170	369590	994370	2017100	696690	493370	666040	2311100	667670	394660	491420	324860	171690	1663400	255770	172530	229800	2705700	1215700	306140	357400	1450000	303480	541950	1857500	447040	326390
TG(14:0/18:3/22:0)	TG	GL	54	3	46948	42790	27068	24936	20780	53743	40486	121410	42461	23510	61994	12379	52791	107990	22382	68555	79109	144010	57147	40248	96222	83547	78491	34273	34150	124770	53614	23551	50065	32713	10660	123140	28514	21367	24902	142190	54658	54932	27775	124740	23572	30388	94610	37811	33652
TG(18:0/18:1/18:2)	TG	GL	54	3	7312200	5284300	2635500	5175700	3099700	7724100	7030500	12914000	7490900	3142000	6338800	2491300	6245000	10838000	2895700	8071200	13282000	14053000	8304300	5468800	11712000	11295000	8387800	3772300	5098600	18424000	5429300	3146400	4728000	3199200	1697400	13748000	4598000	2425900	2594100	17930000	10780000	6022100	4422400	15783000	3780700	4163500	15837000	4046700	4420800
TG(14:0/20:1/22:2)	TG	GL	56	3	157400	62505	69803	139700	106090	86167	112950	320210	94299	50739	114900	82330	98699	259890	106530	147100	292210	330170	139070	85411	229240	384890	122760	143540	67589	466340	143230	100220	98846	69499	41576	286410	120030	47787	62967	365450	228360	84045	95389	499190	48794	110920	260040	146600	49189
TG(16:0/18:0/22:3)	TG	GL	56	3	49652	21234	11918	30778	9585.5	37577	19720	70448	52650	15461	25521	6376.2	49732	48574	11184	46031	62234	103140	52348	21362	57914	113190	32040	71051	36626	133420	26852	29480	30526	20108	6687.9	102560	20534	6829.4	14327	136000	42914	13103	10441	83204	9620.5	25832	90951	17116	16117
TG(14:0/20:2/22:1)	TG	GL	56	3	25733	12154	9856.7	15395	6140.5	17058	14059	39636	25248	8117.8	13617	2111.3	25320	31027	7060	19456	30155	66223	30338	12141	31606	50792	25090	53323	18809	70905	19510	12872	18577	8898.3	2650.6	62604	12964	3634.8	8277.5	53370	23600	7422.7	5841.9	56214	3723.6	13165	40449	10191	8544.8
TG(18:1/18:2/20:0)	TG	GL	56	3	130610	50125	38576	84386	61483	103700	92199	249220	87260	28911	119540	43780	115250	231240	29110	86434	241860	460560	221860	75934	393400	133340	85355	84385	81648	278900	80548	41864	68672	34115	28767	244640	146940	31596	31244	262010	119460	80708	41557	436290	26900	48801	234330	59219	60809
TG(14:0/20:0/22:3)	TG	GL	56	3	103400	39115	29173	65144	59681	85929	75141	193690	53227	21258	107850	42337	75956	241030	19812	51879	181350	436700	209530	80020	412690	75037	71371	41131	55583	164780	56362	22639	47671	27878	22490	205180	155490	32147	16847	146120	83321	74168	28172	388690	27297	34461	183120	67367	55858
TG(16:0/20:0/22:3)	TG	GL	58	3	12591	4380.7	528.92	6302.1	1681.3	10225	3803.3	19512	10055	2518.2	3748.5	163.06	11154	10300	1247.4	6277.3	10195	28434	13868	3482.7	11174	27905	7813.7	5524.8	9866.7	21106	6454.2	5325.1	7944.3	4193.4	332.58	18741	6587.3	958.94	2673.7	22643	7066.7	2574.9	2050.5	8280.6	1111.2	3788	16487	2920.4	6252.3
TG(16:1/20:2/22:0)	TG	GL	58	3	23330	9023	4694.9	9502.8	18619	18815	20955	64277	7224.2	2324.5	47488	12718	15539	57297	2766.7	7318.8	31862	91193	40919	18211	62340	14029	6510.4	3196.7	10858	17860	10765	3278.3	11146	4336.1	6035.4	33976	37565	5842.4	3885.3	16529	5733.2	8558.5	3846.3	138160	3697.1	4524	26921	9313.1	12616
TG(18:1/20:1/20:1)	TG	GL	58	3	13867	3884.2	5738.9	8937.5	4194.4	8369.4	5155	35230	10118	7400.5	4330.9	2921.8	9602.1	18333	4018.8	12630	30253	37511	15735	6725.7	17789	38782	8248.6	45693	8436.5	49482	16962	12547	11533	8752.4	1979.6	32199	13407	1069	3422.4	27774	10947	7662.2	7255.9	74152	4636.1	4962.6	25637	8899	4238.7
TG(14:1/14:1/18:2)	TG	GL	46	4	379920	237440	211940	457220	16942	274000	323590	119890	136090	11856	73616	14988	65144	370950	18905	509190	128020	682780	694750	240050	195680	142110	97044	89543	85104	138170	75926	13811	59015	20023	6411.8	328340	20493	24388	29704	267350	35867	32427	24950	244250	21422	19464	91704	26526	16470
TG(12:0/18:2/18:2)	TG	GL	48	4	2191000	1068200	673860	1135400	280120	1674000	1096100	2076200	1807900	174860	616730	145250	963190	4116800	269450	1544000	843160	2632500	11076000	936350	939000	1485700	744330	634660	1345900	1675200	1247400	220990	509390	311470	112720	2272200	142260	159660	300750	2651800	634290	318370	263940	1840000	323350	328780	1383500	390450	116460
TG(12:0/18:1/18:3)	TG	GL	48	4	265550	160330	152400	230240	36415	193970	104750	271230	250470	24196	81935	22296	118590	510300	35968	305550	123150	473200	810200	126820	155970	317930	165980	119780	213730	254680	225540	55421	110360	57092	21145	378860	23405	21642	52466	363850	97079	34327	41070	267000	42583	42768	196600	89395	17266
TG(14:0/16:1/18:3)	TG	GL	48	4	225780	142530	89932	86224	43908	158780	79620	227910	312680	34820	78986	13946	212700	384400	70019	286570	70386	468850	157390	104240	80871	853970	216040	136950	173090	313700	253730	73129	144390	25754	20766	470120	8878.9	19686	56459	499540	55606	15290	45167	142210	34138	53749	318710	103020	14022
TG(14:1/14:1/20:2)	TG	GL	48	4	173510	114290	78381	81607	42488	126340	54765	128480	196200	18234	40813	10754	138180	245530	40064	198290	54107	409190	79480	93061	65907	540860	142700	98232	127260	230510	154400	58630	97794	24162	15190	280940	7312	11283	41618	281870	56774	21058	34689	98327	24465	36797	208570	59272	8613
TG(14:0/16:0/20:4)	TG	GL	50	4	326760	335260	129490	152700	37600	382360	122460	578930	320150	21375	101610	9682.9	400740	1606200	33947	711650	97394	1602900	439220	532420	192640	1224600	309710	170210	816080	1002700	434730	210090	248660	47296	12905	940320	37327	29699	54207	936080	87961	28110	35101	200640	18135	141900	761990	140520	90631
TG(16:1/16:1/18:2)	TG	GL	50	4	11707000	5820500	2845300	4943100	2741300	9600800	8444000	16763000	11564000	1718100	6457100	2030400	9019800	15435000	3265600	8226500	9518300	15778000	10373000	6428800	9144300	13024000	5086900	5069400	6050100	16012000	10087000	1753600	5710000	2001700	1613200	18035000	1486200	1417300	2975000	23125000	9715500	3898600	3187800	12088000	3126300	3659400	19401000	4991300	1493400
TG(14:0/18:1/18:3)	TG	GL	50	4	7364900	3356500	1954400	2949600	1565200	6369900	5287500	10936000	7058600	928660	3869200	1119700	5856900	10349000	1784000	4621400	5725800	10209000	6671400	3999300	5599600	6633800	2812700	3252800	3767100	9189100	6602400	1016500	3330600	1123600	866590	11104000	904940	810400	1579200	13729000	5921000	2364000	1788500	8104900	2054900	2133200	11971000	3144500	896490
TG(14:1/14:1/22:2)	TG	GL	50	4	658880	353190	259820	421820	208990	484010	371340	606370	701430	122070	272200	156200	427950	686720	216550	622840	464250	953510	343680	337660	389630	1176500	342990	358060	329610	808800	621350	142410	290150	187090	109360	1012100	134870	127730	182480	1094000	545210	197170	219630	758190	206590	220090	804990	417040	71283
TG(16:0/16:1/18:3)	TG	GL	50	4	898060	619010	298480	617290	250800	611970	439660	1373600	1122900	252760	507990	169310	1079500	1913400	329950	1182300	618280	2425200	835610	624430	722890	1959400	1579800	684800	716880	2125000	1323400	475260	1080200	306330	174480	2186200	176900	170710	439540	1935200	727780	273370	307790	749020	252200	287940	1724700	579080	188870
TG(14:0/18:1/20:3)	TG	GL	52	4	15331000	8516900	5040600	11262000	6098500	9277900	9213000	21898000	15077000	5646800	10594000	5944000	13324000	18402000	8535000	14598000	17692000	21084000	13701000	7609300	13361000	24787000	13410000	10360000	7361100	26702000	17135000	4740900	10429000	7279400	3903100	28934000	4706400	3717400	6187900	28477000	18005000	6690800	7474600	16210000	6385200	6191300	25299000	10803000	3705000
TG(14:0/18:2/20:2)	TG	GL	52	4	1019300	514240	254550	886430	337850	761920	785950	1413700	868580	350970	733710	325390	789820	1144400	430670	775060	1202200	1382300	919710	615080	1144100	926030	606540	519310	498700	1522900	750780	199370	634190	533680	222480	1593500	412570	303950	409480	1676500	1377400	558250	380420	983260	480820	443480	1631600	559630	322850
TG(14:0/16:0/22:4)	TG	GL	52	4	669200	361010	136500	542470	173940	470530	461890	956340	614280	210770	502830	173650	554270	815180	214230	466960	714980	1077000	546480	408670	755430	552350	456860	285900	327600	1184500	520320	126710	412430	376020	111780	1099700	272150	170610	221290	1137200	898590	349010	253970	652850	267520	292270	1177100	370200	206450
TG(14:0/18:0/20:4)	TG	GL	52	4	758710	580030	192100	728690	85767	651720	386550	1592300	715580	127470	347410	75531	1070500	3608700	132410	1505600	376950	3202500	771090	1260200	687620	2670800	1015300	406330	1257100	2880200	967180	492520	617760	286770	101590	3113800	250560	176130	181280	2564500	441030	144780	197900	467110	103400	485220	2409300	363870	404500
TG(18:1/18:1/18:2)	TG	GL	54	4	500870	257380	171310	368060	258660	293260	413960	792810	357530	209300	393770	344220	305830	486480	343900	428790	753160	723680	483410	282550	779520	696600	308820	300500	159890	748010	421930	151600	292270	258480	223700	775400	269810	169220	198710	948720	706510	405320	289590	675470	260860	295200	803220	383550	166770
TG(14:0/20:2/20:2)	TG	GL	54	4	929120	475340	183270	455870	283690	665600	656690	1028500	695490	213440	572590	187370	782170	794440	299770	697300	959410	1189600	723900	336740	915960	1225200	474640	344410	394220	1471200	537570	176140	425600	247300	150470	1332000	219110	135870	223100	2285200	1146900	334080	284960	950380	293260	488970	1709300	366610	292280
TG(16:0/16:1/22:3)	TG	GL	54	4	2019100	943570	394370	1050100	674010	1228800	1355000	2157600	1393700	381780	1205500	335810	1426500	1771500	611460	1663600	1808400	3283100	1541400	730810	2210500	2280000	1348800	815980	1190300	3316700	1320100	575740	1180100	537590	299590	2880900	443090	325900	370280	5771600	2042900	655230	532750	1826000	598110	1048800	3835900	675940	573400
TG(14:0/18:0/22:4)	TG	GL	54	4	3763400	2696100	1142500	2450900	1482500	4495400	4748500	7404400	4001700	1472300	4445500	1170600	3831000	5572000	1468900	3621100	7376200	8984600	5005800	2489400	7154500	3958000	4348500	1565800	2473300	7003000	2854900	972820	2694600	1719300	1254500	6508000	2179800	1364600	1442700	8989300	6278300	4636000	2074300	6066000	2427900	2422500	9171900	2041000	2781100
TG(14:0/20:1/20:3)	TG	GL	54	4	1146400	551940	261770	556950	377550	635840	615870	1143400	865520	191510	483340	148230	769790	1421700	346220	1301000	843120	1922800	1018900	501070	1033100	2050800	910490	533800	788390	2439100	916080	505290	789910	374880	149200	1974800	251970	135480	188040	3140900	741380	320910	296380	836200	271580	572430	2363700	540320	297460
TG(14:0/18:3/22:1)	TG	GL	54	4	464010	448980	249490	345750	220780	478950	455820	1095100	494660	187390	653690	98449	431460	910000	190090	637300	816920	1486100	601390	367660	1035600	840900	884600	278640	462690	1292400	636880	262700	484320	235290	112970	1153100	273710	184730	217200	1401100	735640	490180	306850	1129300	252180	327850	1145800	343000	395800
TG(14:0/20:0/20:4)	TG	GL	54	4	336750	261480	99027	244860	87273	301050	194570	642270	312520	89483	164420	98045	366990	808330	104290	645510	302740	787800	361860	376090	386580	1168700	374140	219070	315800	957780	474600	198130	276330	189330	77915	945560	139180	97434	98946	1134400	313870	147440	150780	297060	107560	244740	734670	237710	209480
TG(18:1/18:3/20:0)	TG	GL	56	4	345430	177210	119030	211790	261170	196600	325150	564620	288610	138020	299400	247380	286520	227300	287730	294800	741140	618270	300030	134150	596750	510420	226350	243780	119870	824930	264360	118650	207560	152470	159120	591740	191750	100010	154360	841450	759840	282730	224130	824820	227480	276030	726290	352080	144340
TG(14:0/20:2/22:2)	TG	GL	56	4	165000	94736	55109	95272	111700	135500	159150	283860	151990	52787	126430	81765	151320	145460	107440	181510	303000	245680	160230	67467	202530	388860	138100	87110	82449	423070	101480	78558	88365	62072	59095	313000	65085	41653	67626	542930	323500	125760	115200	378330	102630	128630	363380	115150	91785
TG(16:1/20:1/20:2)	TG	GL	56	4	239760	95925	78357	172200	153930	161190	211700	445890	181030	80491	196500	106940	178950	177910	167430	179590	575850	601980	248960	105520	492700	287710	141360	183090	84638	447890	170790	72400	108960	128030	96886	476490	139660	76720	99119	529110	450880	183610	131050	500410	135150	153920	382800	210820	95055
TG(18:2/18:2/20:0)	TG	GL	56	4	156800	55201	51034	85395	90284	57720	110470	262430	75544	58204	125260	83584	92415	78679	123450	104210	297520	375760	128850	60190	302930	181630	87047	122690	48878	207040	100210	33822	60856	80371	79078	219020	100510	52859	71902	247220	262480	101030	92207	343580	50554	80907	251690	135820	51767
TG(14:0/20:4/22:0)	TG	GL	56	4	71815	57767	22139	63723	46590	84606	98342	149860	90544	48034	73364	39744	73301	102750	35374	150300	157150	120350	120540	51495	142730	333730	97962	41982	57591	229950	82484	53157	51947	59438	29138	146170	54998	31048	29412	312130	131100	60539	52230	87880	44459	66764	161410	67184	83337
TG(12:0/22:1/22:3)	TG	GL	56	4	26200	19178	2671.4	7356.2	6152.7	20458	16210	24348	16902	3973.1	10862	1528.3	21457	22620	5831	28614	16881	33589	21500	8470	18045	110430	19196	9751	19173	77347	13747	16412	5543.2	6470.4	248.4	55381	2515.3	2257.7	1954.7	88896	20990	5809.9	6261.9	18042	5540.8	17483	47843	8539.7	7704.3
TG(18:0/18:3/20:1)	TG	GL	56	4	139980	72150	29431	78406	64833	124890	141920	211780	156930	32919	105820	27870	118220	148060	60209	196190	228040	256050	161730	65556	205200	240250	149660	49322	99599	371520	91982	54780	106340	48401	23648	260800	36455	28706	26664	469540	177950	75248	53814	221330	65655	107460	404520	63280	79401
TG(14:0/20:3/22:1)	TG	GL	56	4	60553	38021	18696	46731	39462	71297	76094	106240	78291	17687	41948	18210	60093	128760	25172	122840	119870	169050	92134	36908	111410	184580	98323	28179	61767	247610	57536	47933	83132	24614	5571.7	155680	26965	14526	16762	299930	78359	45714	31173	97864	35954	52215	255060	28644	38891
TG(18:1/20:1/20:2)	TG	GL	58	4	14023	8546	7459.8	9024.6	7256	8914.9	12918	40637	14879	6497.8	9929.2	8650.3	20939	12133	7635.9	14046	34204	52514	16806	7854.6	30730	33720	13212	41928	5406.5	42721	13388	6177.5	6592.1	9472.4	4118.6	35077	11845	3972	7620.3	40409	26858	11448	7233.7	42550	9002.1	10963	33639	7865.6	5835.7
TG(14:0/22:1/22:3)	TG	GL	58	4	8716.7	4239.4	4754.8	6199	3895	6156.2	7474.2	24464	9237.1	3773.3	8443.9	4355.6	9419	8088	5085.4	7378.9	24209	36149	13788	3910.1	27504	16060	6442.6	44588	4891.4	20483	8556.5	4746.7	6633.9	6871.4	3471	22824	10692	3268.5	2162.8	21744	18273	5087.5	3308.7	35086	5341	4128.3	16735	4694.6	5768.3
TG(16:1/20:3/22:0)	TG	GL	58	4	8898	7104.1	2535.5	1843.3	5186.7	5994.5	11313	22024	3096.8	898.35	28133	2525	5367.3	14448	1243.6	3528.4	13606	49784	20731	4636.6	48677	835.64	6674	1194.6	5081.7	7481.4	4322.2	112.85	6070.9	1339.3	1553.3	11773	11106	167.07	1112.9	6655.2	5523.6	5085.2	1729.3	44995	1168.5	1000.5	12556	2138.7	5908.1
TG(14:1/16:1/18:3)	TG	GL	48	5	164760	122200	94703	97279	21511	129610	60850	227290	172480	13480	63949	9738.5	117820	413010	23188	186300	51925	343670	564320	101750	92623	160820	121940	71602	189990	138650	171910	32819	75238	34328	8205.7	264770	10767	10235	28902	185320	29366	24567	25476	113140	19692	28675	103100	44149	10980
TG(16:0/16:1/18:4)	TG	GL	50	5	193050	131230	52509	94290	76736	134730	86770	358910	307990	65075	110090	65756	274590	424360	108850	303660	164470	439340	246740	96397	140280	996210	368610	184510	134780	468370	361280	95017	220010	42993	62624	607170	8524.2	38121	91788	622920	168190	59569	90251	125780	70010	70467	443810	174500	28524
TG(14:1/14:1/22:3)	TG	GL	50	5	313260	198180	122520	163100	88951	275540	217570	411830	391350	56106	190780	86259	235960	361750	103640	277970	291340	490490	218840	146180	282210	443050	182380	171210	135150	373040	305540	47995	155030	90926	71474	528210	46515	73764	89518	640220	338720	159620	107400	294200	127760	99152	440110	191910	35375
TG(14:0/18:2/18:3)	TG	GL	50	5	1055900	645060	372570	477090	239550	936710	652470	2069100	1317600	203350	698930	179880	1146600	1772100	307920	969760	825130	2251500	892430	566550	940790	1348000	718290	664500	616860	1561600	1484400	165480	631830	221820	163590	2265600	130720	164990	307490	2280400	781210	350360	315620	954130	343090	287000	1666600	582790	124670
TG(14:0/18:1/18:4)	TG	GL	50	5	112720	95071	61370	73181	35752	108290	63967	244320	147740	22991	93549	27637	121920	255200	50472	164550	110370	289360	153880	79680	145440	248930	120320	91707	90666	197390	227440	42400	99131	35802	16290	280900	23525	20966	27546	236460	106560	53181	36097	130530	40614	38136	196470	95861	15287
TG(14:0/16:1/20:4)	TG	GL	50	5	157450	156920	60313	94881	21881	156150	63161	210130	167110	13114	24725	6579.6	154530	560330	18398	441590	39394	531430	400800	183850	77070	704370	149570	96378	213790	286480	196510	96564	110270	22903	9255.7	385520	14603	9122.6	23428	366180	30511	11968	18201	94062	15931	47161	261810	66323	12669
TG(16:1/16:1/20:3)	TG	GL	52	5	6191700	3328800	1225200	3479200	2243300	4382200	5184300	10346000	6860200	2155100	4957600	3396100	6011000	7172500	3717000	5031000	9841900	5926200	7053000	2574100	6156200	9245900	4181500	3635700	1750800	9827400	5979400	1036100	3537000	2125900	2707700	10359000	1091000	1373000	2432900	14472000	11911000	3831100	3266800	5452500	3430500	2446100	12485000	4445300	1214000
TG(14:0/18:1/20:4)	TG	GL	52	5	1660600	956790	507450	1011100	534610	1098600	983910	3325000	1906500	558030	1319700	859570	1653100	2511200	914910	1706900	2164200	2738400	1692000	877810	1654000	3234400	1773800	1321200	856980	3310500	2555700	477440	1287200	704590	606850	3911900	335560	343460	716580	3872500	2279600	941800	903950	1645200	770100	608530	3235400	1371100	342980
TG(16:0/16:1/20:4)	TG	GL	52	5	6110500	3548400	2380800	5080400	1338600	4520900	3311500	12128000	6150100	1781300	5760700	1202400	6757200	10568000	1920700	6043100	6434100	15172000	5670300	4352300	7990500	6034300	7125000	4354200	4425900	11762000	8894000	1636700	5234800	3560700	1115300	13973000	2388700	1553500	2446700	11632000	5645300	2888600	3015800	5103500	1933900	2154500	10085000	3852700	2096600
TG(14:0/18:3/20:2)	TG	GL	52	5	7485100	4744900	2606700	5118300	1924000	5207900	4391700	15508000	7752300	2239500	6005900	1855900	9255900	13765000	2782300	8399700	7330900	17399000	7211500	5981300	10075000	9324400	8051200	5183500	6092800	14820000	11188000	1901400	6241000	4044500	1513500	17376000	2659200	1789700	2632200	14673000	6762500	3568900	3458800	5577500	2531900	3089200	13177000	4879100	2632500
TG(14:0/16:0/22:5)	TG	GL	52	5	124500	55700	38434	79522	19165	79830	56111	253780	112160	27719	84281	30213	93278	226000	27382	130800	89060	338530	115970	81871	121480	176380	108240	45701	98582	132230	166140	36030	97038	53528	15631	297500	36299	26056	40895	215340	79091	38848	41756	84794	30128	33703	233560	56215	40448
TG(14:0/18:4/20:1)	TG	GL	52	5	438660	314720	183880	223500	112100	306940	238580	1442800	481770	127980	284810	89103	593170	1177900	149070	722490	363280	1901300	419330	425960	633970	743050	708260	391980	665500	1069800	1154600	183360	527590	289120	66151	1600100	168100	101970	123260	1022900	243230	179580	216480	268480	143900	224890	842450	310550	151720
TG(18:1/18:2/18:2)	TG	GL	54	5	20046000	12624000	5951000	14402000	8277900	15417000	17410000	33967000	17492000	8043400	21702000	14006000	16959000	20226000	11351000	15655000	30399000	34794000	21811000	11110000	34145000	18129000	14125000	9446500	7183700	27913000	15987000	3646700	10707000	11337000	8355500	27431000	10612000	7158100	8201100	32221000	31306000	20146000	10491000	23303000	12751000	9830500	34951000	16142000	7622400
TG(16:0/16:0/22:5)	TG	GL	54	5	47370	24363	21610	76047	8931.1	64009	25704	99384	66601	14364	32949	5721.9	53161	169840	14446	106250	50641	232250	73502	76883	49302	186390	89822	36625	84421	212490	67442	37141	53884	32561	8881.9	203310	36036	15537	25781	173810	49612	14562	20623	35511	14083	29170	139580	28829	36543
TG(18:0/18:2/18:3)	TG	GL	54	5	2701000	1723200	1181000	1918300	1137100	1636000	1703600	6445300	2577400	1117500	3161300	1365700	2498500	3586700	1591200	2832100	3961400	5467000	2602000	1418900	4220700	4149500	2961300	2019600	1442700	4892400	4359900	914800	2182600	1658100	827210	5929100	1255000	789310	1001900	5028900	3185900	2273900	1774900	3782100	1359200	1393600	4841100	2514500	1160200
TG(14:0/20:2/20:3)	TG	GL	54	5	174230	97133	30210	75865	53929	117850	99757	240890	148010	40790	141470	54796	172810	160380	89989	151590	161780	282840	146580	71375	169440	288610	109070	84197	74702	308400	139580	41239	108460	49436	32763	254900	48059	30330	39000	307540	226900	85238	54916	153100	65491	76692	307380	99959	59767
TG(16:0/16:1/22:4)	TG	GL	54	5	975010	705870	264780	745430	284760	882860	583350	1806300	1071400	323370	502820	251940	1000600	2307600	327600	1718900	941530	2313100	1082100	1156400	1168700	3177900	1060100	614150	1051100	2720100	1149000	650510	830010	600170	233670	2716300	440260	282630	300580	3114000	994240	415200	445530	826100	336270	747570	2136200	682610	653390
TG(14:0/20:1/20:4)	TG	GL	54	5	3621400	2800400	1025000	2960800	1087700	3180100	2192400	6611500	3433700	1240200	1778900	1012100	3840000	9019200	1195500	6969500	3424800	8530900	4531200	4221500	4349200	11777000	4143800	2252900	3374200	9739200	4568200	2199900	3030300	2155700	828790	9770700	1684600	1073100	1059300	10863000	3527300	1569200	1694100	3327400	1067700	2796200	7686100	2700300	2527500
TG(18:2/18:3/20:0)	TG	GL	56	5	209580	111670	51766	163240	127930	128360	206850	386090	164000	79508	256580	148510	210020	153290	164910	169150	459300	601690	207980	75370	427880	201600	125740	186030	73556	291320	143120	44805	107130	85751	141020	302330	117750	58208	88816	420110	572820	183330	133990	329160	178470	170060	440510	206130	87182
TG(18:0/18:3/20:2)	TG	GL	56	5	214590	113660	62150	112910	131800	160940	219200	314630	167740	73268	177210	130130	202850	169340	142900	189580	303400	291820	170640	77159	243660	308280	121120	109360	80955	299710	126490	62135	83559	96649	98688	286230	60881	53147	72441	509110	422070	171440	120320	286500	149600	174830	455240	159920	77971
TG(18:1/18:3/20:1)	TG	GL	56	5	103430	56445	35036	83412	73866	76026	111110	202570	81762	43692	126100	61396	99477	87705	73340	76623	253500	300160	127650	40900	273890	103300	66721	72779	41566	166610	84475	13319	56777	55398	66612	185520	55000	39538	41232	211570	232340	109040	66709	193520	81711	74584	226010	103710	47784
TG(14:0/20:3/22:2)	TG	GL	56	5	382160	167880	88000	146110	246670	332540	295380	429610	288530	91434	173900	140480	237250	309500	192520	404010	341940	433410	320290	113630	390420	1065700	308220	175040	176610	617160	297690	205980	222640	141760	103520	510220	102250	66740	68470	1331400	448670	226600	140120	273920	197860	309830	764820	320200	135380
TG(16:0/18:2/22:3)	TG	GL	56	5	249420	174830	73936	148450	70089	188000	154670	368290	235020	53271	116820	41096	278230	424680	80278	408120	259020	513250	298530	152640	295570	827140	199120	151350	172290	764280	252430	124600	162170	125600	40606	803600	87767	53283	71277	935510	276500	90088	93106	266920	79652	186090	508320	136330	123410
TG(14:0/20:1/22:4)	TG	GL	56	5	292080	210720	82241	174380	92810	209620	197800	403930	298970	75630	123630	60774	314910	506960	89743	495180	281790	589420	326460	209650	371380	1147600	283640	177620	212940	1003100	331490	173500	194980	163090	47818	1008100	99886	59618	69708	1103400	330430	122860	114170	348680	96540	204600	624010	166190	157730
TG(14:0/20:4/22:1)	TG	GL	56	5	704700	576930	235950	675700	506440	744070	973600	1507600	912690	499910	649470	398800	795180	1017500	342130	1609400	1532100	1340800	1336600	546980	1529100	3721300	972790	385320	566030	2216400	734090	504450	535200	635570	307630	1606300	566240	316400	301410	2878200	1177100	637440	613180	840490	493890	668880	1572000	581370	876850
TG(14:0/22:1/22:4)	TG	GL	58	5	9415.8	7309.6	2741.4	5520.2	5507.6	9034.4	7212.6	18777	11052	3305.9	8067.9	2646.2	7653.1	17947	2726.5	21894	13880	23595	18108	4612.8	17651	55842	11522	4445.5	5613.4	61183	8835.5	12220	7471.9	4526	1286.3	30748	5348.7	3124.7	3617.6	59587	13228	7645.3	5312.6	18309	3908.6	8255.7	43743	6088.7	9457.1
TG(16:0/20:4/22:1)	TG	GL	58	5	11451	7667.8	4429.2	10202	8436	15513	13049	20411	15080	4322.8	7229.8	3568.6	19121	15029	5678.8	21075	17209	21644	16453	7623	16616	45692	8408.3	8441.7	11823	31251	8741.4	8366.4	8641	7758	2848.8	29037	9996.9	5201	4472.9	38604	16211	10554	6688	16053	5291.6	8904.2	27190	7771.7	11920
TG(14:0/18:3/18:3)	TG	GL	50	6	88123	71907	71481	50542	18778	82881	39101	234160	134250	20735	80626	14851	154050	213440	30907	113830	51396	307580	83190	54638	87629	161570	108680	96335	94625	134710	222260	19055	84399	21213	11529	229890	9970.9	14878	25427	155300	38943	29132	28545	103220	20756	34452	103930	65903	13758
TG(14:0/18:2/18:4)	TG	GL	50	6	94328	71049	42322	51996	19883	112810	47594	186430	120480	17922	84399	23044	105160	188820	30155	101500	95891	234850	125880	63927	128800	154740	82325	58566	64967	129800	166740	19058	74431	28567	24975	209810	11868	28840	31933	213640	94446	51293	37990	89713	52468	30860	150270	75891	10255
TG(16:1/18:1/18:4)	TG	GL	52	6	644560	448600	219510	408850	261490	522970	449420	1819100	1086500	260510	731730	345840	987940	1196300	395380	800800	1035000	1205700	918010	336490	795200	1686700	853280	644550	275840	1378700	1449600	173140	717550	264380	230980	1813000	106770	186630	365600	1806000	854220	418340	473850	568930	372320	293190	1213200	667040	145300
TG(14:0/18:3/20:3)	TG	GL	52	6	984060	727320	405980	607800	354620	774020	637380	3192200	1414200	411430	1225500	459450	1662900	2168400	599720	1332300	1401500	2681000	1339500	612230	1441300	2174000	1541500	988910	614900	2203300	2350400	282200	1157500	423320	377950	3345500	210860	255420	524800	2652800	991740	630380	599760	936160	536340	428550	1870400	996040	301040
TG(14:0/18:2/20:4)	TG	GL	52	6	406810	343330	130970	136820	77125	463610	266980	978540	444810	66730	201830	64573	569230	1168000	102750	728560	294830	1013000	489760	490420	350830	1381200	352930	203580	368020	908270	657620	132720	272150	86380	57143	1097300	51680	69083	69292	1254200	242680	135490	107810	311100	102590	197780	870910	289220	115010
TG(14:0/16:0/22:6)	TG	GL	52	6	100920	96349	36975	44624	15454	114120	69475	253500	105380	12941	50696	10347	136280	287580	26166	166250	70553	290080	114560	101410	80165	269220	73255	59553	112360	221830	186140	29110	69373	9946.1	12133	261730	17253	9809.1	24225	285770	50448	33975	21062	76546	17415	42598	203370	61035	22469
TG(16:0/16:1/20:5)	TG	GL	52	6	278260	271380	169990	202350	60359	239170	117780	1177500	365260	94654	360660	54479	558990	951110	86613	499300	283220	1558800	321910	283100	504440	454140	642440	324840	352850	728620	962160	106070	451000	178570	61801	1253300	110380	83413	125760	676130	140890	129280	167840	275960	97160	111850	458800	253560	132380
TG(16:0/16:0/22:6)	TG	GL	54	6	280930	197670	54684	570820	63017	270470	204250	439250	486900	79882	148030	33094	362570	772390	126920	321990	166430	439160	408500	335300	194580	1333600	339630	96867	346610	975720	313640	110500	348950	187260	31792	1101100	247170	113430	158020	616850	177370	73552	68240	174390	41281	66158	387920	65435	145520
TG(18:2/18:2/18:2)	TG	GL	54	6	11542000	7670000	2773800	8078700	3309100	9614200	12716000	26501000	11661000	4205300	15371000	7719200	11452000	11505000	5990000	8906500	23998000	29024000	15702000	5403900	29456000	8572800	10097000	5509000	3065100	16165000	11786000	1255000	7631700	5191400	5890400	17988000	4836500	3522100	4996100	21285000	23988000	17106000	6540400	12627000	8522400	5210100	24179000	9393300	4353400
TG(18:1/18:2/18:3)	TG	GL	54	6	3418700	2142000	1212100	2433600	1022600	2237000	2268700	9889900	3586100	1375800	4672900	1694600	3572100	4328500	1970000	3118100	5956300	7616600	3844300	1336000	6729000	4008000	3413600	2510500	1184500	5954200	6383900	619490	2580000	1818700	1258700	7369500	1302800	1028100	1468700	6407800	5125500	3316000	2389600	4127000	2093200	1461000	6173300	3330800	1223400
TG(14:0/18:3/22:3)	TG	GL	54	6	3658800	2119800	1273400	2554600	1230700	2393500	2549500	10738000	3915300	1426300	4900800	1919500	3887900	4385600	2134900	3513800	5834900	7640500	3938800	1557200	6818700	4103400	3574200	2724200	1473600	6486300	7066300	630560	2797100	1947800	1310300	7855100	1313100	1054700	1464900	6938400	5221800	3688100	2492600	4254800	2176900	1602400	6586400	3398500	1261700
TG(14:0/20:3/20:3)	TG	GL	54	6	247350	140910	60513	111950	87632	174640	156310	354430	239610	62363	139190	72641	251080	287760	110660	279240	225710	418020	248950	127010	251050	633930	188190	135970	124760	484050	271820	64989	187430	78077	54639	465790	38697	52985	61448	640780	240330	119880	92142	114000	87383	131090	547470	164120	71761
TG(14:0/18:4/22:2)	TG	GL	54	6	164040	108670	74244	108170	67613	128680	131840	611160	202540	73232	206480	83408	219140	309280	112060	225550	285380	465290	176590	97013	357730	301460	232950	151500	138000	318300	387940	62097	197860	107540	59846	525860	61925	66034	63514	449330	221440	175640	131580	167040	95101	89309	360210	191380	70529
TG(14:0/20:2/20:4)	TG	GL	54	6	4680400	3264600	986730	2651800	990310	4092100	2737100	8733400	4154700	1348400	2554500	1315400	5507900	8883900	1483700	6542900	4576100	9269900	4330200	4595200	5621700	8875200	3935500	1978900	3358400	9346300	5559000	1601400	3131600	2185200	1207100	10388000	1707700	1211000	1134200	10593000	4774800	2748900	1877000	3304500	1507300	2706400	9172900	3247300	2784300
TG(16:0/16:1/22:5)	TG	GL	54	6	1291700	928600	349650	828080	276750	1222200	802930	2475600	1261700	357570	801580	357600	1559900	2497200	458570	1887900	1368600	3023200	1308000	1286400	1640200	2474900	1186400	647640	1058100	3039000	1701700	527770	1012200	643530	303120	3192000	538370	433200	355160	3007400	1361800	677320	532760	868140	408400	761890	2641800	827020	794970
TG(18:0/18:3/20:3)	TG	GL	56	6	448290	253780	123940	172740	260150	368420	348370	678740	337490	126180	258380	249390	377700	305310	252240	521640	453280	507980	343090	169720	500030	884770	296940	192960	203080	692760	371030	160190	232870	238120	151590	762050	153470	132330	121480	1229100	659180	418670	230780	321120	311620	432670	1107500	414300	196040
TG(18:2/18:3/20:1)	TG	GL	56	6	591000	326270	120970	294930	195040	418420	448410	861020	436350	152200	410480	252360	551150	497560	296990	569720	668820	841720	496130	257330	663730	644970	311340	223540	216030	975340	420590	130840	295220	263510	169090	996290	165700	110350	144050	1435900	923630	421050	257020	487170	355450	346830	1333700	413900	207270
TG(14:0/20:2/22:4)	TG	GL	56	6	374020	214070	81921	205690	71086	270250	187610	497060	290710	78646	178800	64234	379970	463320	74669	453030	347670	591810	379000	234880	339380	601980	240900	158640	248640	818080	298510	127070	188370	152440	43973	834900	106960	65660	67423	921540	443770	140820	112330	284670	131460	201940	690030	167590	172340
TG(14:0/20:4/22:2)	TG	GL	56	6	1041900	568630	337080	615940	481940	842510	612040	1894900	741640	355980	417670	683260	979040	1011400	394400	1432500	916970	1343200	839020	687460	1331000	3006900	1087800	523820	628420	1989200	1118000	721450	654930	691800	432220	2019900	540410	397630	303120	2886200	1216900	726560	571400	880870	533580	1042900	1979300	1146600	679380
TG(18:1/18:3/20:2)	TG	GL	56	6	769270	401080	260450	719560	414270	617960	461520	1575400	864310	298160	357970	365480	717120	1183300	348290	1225500	954450	1190300	929380	470450	1171800	2438300	844700	485940	635340	1750700	966020	497360	517940	621860	295250	1915100	377980	325170	331590	2562000	985640	526290	513490	683590	466900	690470	1631800	730790	503500
TG(16:0/18:3/22:3)	TG	GL	56	6	600230	299370	147730	562390	170880	422860	343090	1105000	622080	183960	342510	161520	545820	962840	215690	800460	679960	1056300	735580	419670	692860	1515000	535440	382710	497390	1411800	659880	282000	398770	464550	132950	1595500	284200	180270	231820	1717400	720110	243800	284120	464420	294390	410160	1306900	348160	328660
TG(14:0/20:1/22:5)	TG	GL	56	6	320930	166290	133990	429860	125010	243870	236920	735070	521530	163560	258680	110990	269730	755030	161170	471460	426170	796940	585120	239800	533750	1345800	428130	320840	331630	965930	541190	191240	289200	351900	102430	1138400	231810	161290	198770	1125500	420330	146570	255640	288790	202830	241380	830500	236620	205070
TG(14:0/22:2/22:4)	TG	GL	58	6	47329	29647	16179	25916	21786	36474	37619	94307	44217	11430	32287	19172	38272	54352	22482	91298	65002	70775	62479	24522	68361	179810	42933	18078	25039	153740	55192	26106	32366	20962	12418	163820	23844	15710	15806	189830	78564	36796	24710	63077	27235	50989	124680	38981	31988
TG(18:1/18:2/22:3)	TG	GL	58	6	96534	50473	19819	43504	34439	57357	62224	133590	86339	22662	50325	24467	112210	74877	33836	113660	106100	100320	107300	33794	104340	322920	74626	52581	46534	198650	70616	47588	42933	47904	27159	281430	36277	21795	30803	309670	119580	60062	33759	97408	46821	73410	163900	66574	45879
TG(16:0/20:4/22:2)	TG	GL	58	6	53641	25015	9443.9	8194.9	11027	23929	19674	18491	48747	6908	17347	2338.1	55389	35003	12288	20359	22952	42514	36502	7168.3	25291	98799	33470	22738	11290	55302	11672	10515	14095	20418	2976.1	132220	13468	8585.5	16577	121880	25657	11662	6108.3	28315	10474	15588	34276	14254	7970.6
TG(18:0/20:3/20:3)	TG	GL	58	6	18874	19550	4930.3	16451	10637	27266	25049	60651	41053	6292.1	26472	6615.6	25975	38193	11670	50115	50840	60760	50350	13266	49328	101920	38091	11348	19279	85813	20138	16429	22289	15511	5001.1	53840	11093	7934.4	10715	114760	35668	15361	11751	23423	20450	19558	82397	10416	33858
TG(14:0/18:3/20:4)	TG	GL	52	7	48864	58848	23771	37810	16880	40507	41745	219040	94838	26216	102200	36338	119320	116180	47004	64007	75179	155610	73929	39125	99528	115370	90836	76173	24295	118660	184640	18746	74045	24058	41717	200890	7692.2	13338	40268	136810	61705	47769	49658	59280	34986	19650	107780	75054	19040
TG(16:1/16:1/20:5)	TG	GL	52	7	31712	25311	18570	13335	11969	28733	23183	159810	63766	12728	41655	15508	86803	95161	27051	61612	44301	122380	55794	24404	50257	127620	87284	58852	32707	70171	139740	15605	47898	20501	17568	120740	6334.9	9133.4	19483	95191	18441	20424	28781	23875	18846	13489	60692	39507	11132
TG(14:0/18:2/20:5)	TG	GL	52	7	73816	70218	38540	50470	28034	91593	70567	322750	135980	36151	151090	52723	154290	203420	57062	95160	132410	206480	144180	59697	170980	164490	109530	69619	50387	161380	213000	17824	87623	36479	52037	236270	18702	35175	46566	274350	136120	116630	54591	76765	65526	39447	198830	127800	23598
TG(14:0/18:4/20:3)	TG	GL	52	7	35643	34894	21885	12078	13700	38392	19519	204380	62553	17933	34850	16575	89108	161520	25493	87845	38443	187890	50923	33468	66042	114620	89437	61995	50171	86850	189830	15276	67514	27498	16608	189610	5267.6	12085	8738.9	110160	18525	19165	33112	12310	22251	22694	86951	47766	12788
TG(14:0/16:1/22:6)	TG	GL	52	7	49240	32660	9389.7	49020	8523.5	47011	24519	48774	86202	8507.1	8247.6	1945.7	54321	116020	16587	80850	10734	58581	142270	33519	19657	355040	52474	16338	49571	84914	46256	17026	49104	6804.4	722.6	128830	3176	3897.3	13015	103790	12932	4105.4	5618.6	24826	5108.1	5109.6	36553	15279	3415.7
TG(18:2/18:2/18:3)	TG	GL	54	7	2502600	1643000	785360	1749500	640400	1981900	2133700	9585300	3265400	993050	5553700	1477500	3618800	3439600	1367100	2040400	5541500	6434900	3475500	1082100	7283100	2247900	3290000	1793100	671200	4305300	4711900	313070	2133800	1252000	1286300	5789600	758780	851580	1358800	5578800	4219200	3552600	1683300	3019400	2021600	1007700	4834800	2615800	823390
TG(18:1/18:3/18:3)	TG	GL	54	7	1693800	1301100	619320	1257600	508200	1483900	1541100	7568800	2333400	784010	3757800	1115700	2704000	2576600	991490	1618400	3900400	4529400	2374700	780090	4873900	1648200	2262200	1343700	600910	3074900	3812800	222320	1603000	922260	928720	4520100	549250	543030	967850	4126200	2854700	2480800	1302700	2211200	1350800	831760	3250800	1844200	597050
TG(14:0/20:3/20:4)	TG	GL	54	7	537130	468260	163880	287370	188690	618150	355700	1336400	673440	190200	395450	257960	880040	1155700	233600	989920	621180	1287500	735060	521690	716310	1876400	794900	351500	403420	1422600	952190	232150	516730	291260	237510	1754900	191330	183770	218460	1789400	672220	365730	237320	372540	269050	360790	1196000	600390	333830
TG(16:1/16:1/22:5)	TG	GL	54	7	92181	68477	27753	45631	22259	122850	86347	185170	126700	22375	54259	18299	105010	117770	27475	136000	71530	146840	131510	67814	77268	299160	55767	39440	81940	196700	114450	28947	52581	21766	15724	196900	21762	24845	21937	274890	79781	38381	27767	62211	40466	45386	177560	54392	20242
TG(14:0/20:2/20:5)	TG	GL	54	7	525070	318960	146970	429970	116850	435380	286010	1334100	689240	138610	340840	167620	471860	984880	215150	901490	523710	1658600	875600	663820	817060	1969400	874080	324160	618750	1222200	1036400	249890	632520	344130	259570	1605300	469840	482180	354620	1559700	374590	244830	272990	217150	216430	214070	1010600	396590	300880
TG(16:0/16:1/22:6)	TG	GL	54	7	171880	139740	65816	174710	52970	173610	103740	478720	278650	62413	122680	53614	239020	388240	83085	357610	191140	691940	315710	235400	275380	778260	325280	129610	245230	501660	410000	97391	264330	117740	60529	628970	141130	132840	94085	565410	125250	88639	94481	94476	69869	84960	345140	129250	108430
TG(14:0/20:3/22:4)	TG	GL	56	7	218830	147510	61318	101510	122350	245910	244890	435880	231310	72074	187620	167190	264830	199570	142080	254020	296090	311070	254620	106980	315550	392390	177170	122930	111640	380650	238660	74826	144110	105860	114940	383880	85037	70634	73218	691190	412840	353970	132110	149950	178400	229290	678560	235470	129390
TG(14:0/20:4/22:3)	TG	GL	56	7	1498300	1126300	514210	1017700	789380	1648100	1416900	3620700	1496200	671500	1078500	1181500	1969900	1587100	793960	2340600	1964900	2322800	1544100	1195600	2392700	3134200	1410600	777380	1013400	2939100	1717100	759160	926120	1269000	997190	3419900	1028400	733870	650750	4118600	2623800	2062000	995490	1188800	1085000	1465500	3519900	2219500	1342500
TG(18:2/18:3/20:2)	TG	GL	56	7	511060	361430	194120	478420	257400	539970	456570	1316500	760500	239270	469280	433860	569790	830730	295030	761080	780340	954410	779000	431990	1037000	1135600	497620	411830	402090	1066800	605810	226510	376950	551910	371200	1304500	428950	310520	330290	1583300	1008000	619230	401560	383280	435540	440370	1364600	594680	502250
TG(14:0/20:2/22:5)	TG	GL	56	7	449210	337920	106120	322020	128360	481830	399560	627190	404720	150980	191080	132320	609420	350770	200270	565000	335490	370020	557230	308800	334720	838980	211340	106640	287760	932500	379690	123160	248080	228180	81923	827990	164340	180040	105840	1009000	468530	222020	107910	315820	167950	225910	849210	280840	272010
TG(16:0/18:1/22:6)	TG	GL	56	7	1100900	611640	170950	1640200	437100	844180	946590	1588400	1507700	452290	647950	332990	1238600	1430900	619430	1294300	1251300	981080	1799600	855200	1153000	5800500	1258900	365480	718570	3537700	1183900	385320	1287700	884810	215950	2868200	983790	477400	501100	2510900	1092500	457980	559550	954900	343220	356180	1358500	455660	680140
TG(14:0/22:3/22:4)	TG	GL	58	7	48692	28471	12659	41224	17899	41777	32823	90739	45286	16743	38245	30828	62589	43665	32854	89304	79625	59590	54577	15958	77955	108760	34284	17330	19761	125520	57430	17490	23388	38512	23582	115560	18213	15731	13827	160480	109610	47861	18541	59707	37950	45493	129460	46738	33357
TG(18:2/18:2/22:3)	TG	GL	58	7	59778	21529	14603	25035	10392	23995	28083	59863	44611	14796	31950	19638	100060	34128	21509	52725	38030	44527	49112	11640	47469	78155	25068	23936	13447	56494	39714	17995	10670	23292	11481	165360	22001	23501	21370	116950	76815	30649	19576	27189	22211	33328	97774	39679	24145
TG(18:1/18:3/22:3)	TG	GL	58	7	71937	39142	26451	69352	28280	60129	40275	159630	76339	26312	43532	53211	64946	91613	32219	99205	124350	89080	76087	24935	79702	209510	53585	48833	28615	154890	71820	25587	46128	56674	39067	167260	37903	21641	29448	229030	132090	62606	46131	60608	54460	53289	178410	64379	48873
TG(16:0/20:4/22:3)	TG	GL	58	7	38943	25426	7585.4	19882	14739	26831	14712	35143	50491	10219	23172	4878.1	72444	35668	12957	32928	18710	40698	36486	9806.1	34323	76368	30419	14390	12395	49367	21645	12340	13407	16817	1980.1	117690	17243	6748.4	14906	98205	32229	8354.5	10652	20252	15787	22502	43057	20257	11586
TG(18:0/18:1/22:6)	TG	GL	58	7	63797	65470	17418	92667	28180	60596	66764	144780	127660	27873	57674	19262	82486	113140	44832	89722	91175	71228	137270	51599	120050	484920	88135	24741	44099	203220	64004	28909	95001	43157	17761	248120	94390	39535	50065	226210	70010	43196	31513	96247	32249	30579	91817	29629	77376
TG(18:2/18:3/18:3)	TG	GL	54	8	231240	230310	129950	173200	74131	259060	177470	1520100	411790	127310	839180	145620	512560	510760	173480	320610	467960	810220	374960	148150	828970	268130	605440	308540	122340	423750	966070	50568	388000	168370	141600	857390	62152	93135	154370	579670	301190	337520	239250	288960	199080	114040	411270	377170	107010
TG(14:0/20:4/20:4)	TG	GL	54	8	29016	32450	6257.7	13487	8412.2	31748	22869	102010	49711	10877	25081	22555	36438	58710	11677	55844	33185	50079	43545	35500	44563	124060	61742	24948	13617	61047	60048	13565	29398	15372	32404	96761	9351.9	12127	16690	97046	42099	35897	18926	22109	22361	17316	63883	35493	16535
TG(14:0/20:3/20:5)	TG	GL	54	8	65981	44813	25340	57101	22101	68570	37087	202190	125060	19984	51589	28486	84152	158090	47334	146170	86264	236220	141060	70638	111500	432350	165040	64008	69298	188190	212570	38939	100490	48716	63353	275000	37872	109030	54193	301730	59129	39164	49460	22948	43991	37002	156790	84134	34108
TG(16:1/16:1/22:6)	TG	GL	54	8	17290	16508	6673.9	15226	4742.9	17093	15389	54802	36599	8089.3	15363	10186	29232	37531	14262	35730	23973	42856	38562	17352	23827	184300	48013	18265	13668	51464	54147	15521	32741	10514	16437	68344	3643	21697	12164	84392	20815	12595	14872	6056.4	15836	11209	38471	26096	8877.2
TG(14:0/18:2/22:6)	TG	GL	54	8	152550	94894	30220	122460	43786	170750	159990	330710	309810	37917	105230	42560	269330	306770	74104	176070	180180	171570	283450	120780	141050	705330	136540	51133	104230	351920	248610	25275	146820	38463	23876	507510	46388	39974	49290	510780	120520	67153	52391	142080	64049	46210	235870	76988	38747
TG(14:0/20:3/22:5)	TG	GL	56	8	41262	37918	15245	20544	17987	50945	41898	164790	54339	14361	56487	28152	74013	58377	20374	53622	55544	102300	58833	22292	83753	131080	47547	39620	29184	76397	80991	13071	46007	28852	27838	91750	20139	15695	15313	132930	58994	71203	30877	32053	48785	40151	111440	66624	30413
TG(14:0/20:4/22:4)	TG	GL	56	8	753300	629360	253890	448870	306210	1194700	627620	2051500	844870	283900	642170	596920	987240	932620	296230	1063000	1041600	1376400	871250	598620	1546200	1122500	725160	368770	400780	1265100	943890	243440	408850	575990	671240	1510200	484650	460400	353450	2282400	1413600	1280200	378370	456750	694060	781850	1700600	1022400	678800
TG(14:0/20:5/22:3)	TG	GL	56	8	207900	121270	101990	203950	93392	227670	125830	542260	280750	81361	167960	143620	212090	249860	137430	326530	278100	416260	285590	169760	452450	714560	297630	130220	209520	402920	408820	135880	185240	203910	218530	618280	296370	379970	180550	674050	251540	224620	147380	75147	185400	182100	441650	288050	170580
TG(18:1/18:3/20:4)	TG	GL	56	8	92702	74313	51217	104500	52210	120060	73281	287580	162670	44023	80357	70313	141270	153180	72945	151700	146580	212080	149520	82805	190760	402680	140120	61689	100630	226010	188360	47131	106470	88099	80334	334570	97117	124300	81305	329140	138610	97705	72480	61762	84909	73590	180590	144170	81937
TG(18:2/18:3/20:3)	TG	GL	56	8	189010	126400	27798	289910	69303	210600	238840	356350	343210	75425	160080	66348	300640	245530	115320	168330	306200	166220	344460	148420	296150	676380	195710	62217	106020	547710	225640	40180	254320	132800	46493	477270	135290	95262	90986	600270	259170	106270	96043	161290	100910	60430	256050	79672	146740
TG(16:0/18:3/22:5)	TG	GL	56	8	262410	184390	36020	360760	87769	254900	259340	438160	450020	109970	192090	101320	365490	312940	128570	269990	365490	260770	444880	208140	397280	828260	245270	73086	126780	742390	305700	51319	293740	150150	52186	637240	195620	127380	124600	714700	317920	156340	111600	199700	104260	75501	389530	104830	194690
TG(14:0/20:2/22:6)	TG	GL	56	8	1283000	768660	183020	1803600	426050	1389700	1506800	2417700	2399000	620780	1083300	528300	1916300	1726700	817340	1482200	2199600	1308600	2309400	1107200	1961100	4880100	1333500	437870	793090	3771800	1745800	271080	1743700	962630	298480	3712400	1061000	620980	613280	3575400	1743200	829410	694060	1091000	547840	440010	1916000	561850	969590
TG(14:0/22:4/22:4)	TG	GL	58	8	26642	15396	5537.9	11908	9462.8	14968	17499	77928	24520	9179.6	29065	14714	42067	13903	11838	32497	49821	35550	40089	14056	25242	42507	20067	12920	11260	43355	30806	8630.7	18377	13176	10357	75151	13233	14465	6960.9	82611	62564	27527	19744	14687	11384	16346	67157	22184	16767
TG(14:0/22:3/22:5)	TG	GL	58	8	91238	60947	36820	82876	48139	128300	129870	134240	70240	51667	78331	84184	135350	59118	89737	124120	97985	70372	112850	51209	93150	230740	55776	42826	49800	139090	99145	30458	35100	87639	58471	124250	63790	78682	34883	228670	187860	108510	57308	66953	77330	82087	208930	110450	57201
TG(18:1/18:3/22:4)	TG	GL	58	8	45637	38846	17106	61655	21925	60420	32842	51803	63464	34727	28793	38791	63070	34077	45010	56699	47139	11688	65264	34651	50518	193010	37955	23590	24865	97014	39887	12748	35492	44653	19082	97311	74086	31129	14510	99134	70429	40141	26393	39847	28533	4880.8	51714	38689	23535
TG(14:0/22:2/22:6)	TG	GL	58	8	214390	150830	47958	300340	108420	267380	203920	514750	397100	115650	199370	145930	332090	273070	214040	302000	354660	192280	422210	148520	300610	965600	236740	85722	128310	554250	288570	73939	265300	170870	76901	617000	331320	142330	124490	535470	284530	221250	157380	209780	122930	90264	317080	156840	175020
TG(18:0/20:4/20:4)	TG	GL	58	8	21245	19520	4068.8	18915	5096.5	22169	33327	58263	50726	12110	20528	11354	35371	35515	17491	40991	42497	27650	64494	17192	47709	100600	22123	7819.4	18914	63528	28969	7542.6	34283	13865	7852.1	59799	33172	15027	12161	79339	27187	28830	18180	16525	11292	13296	43033	9013	34525
TG(18:3/18:3/18:3)	TG	GL	54	9	10512	13211	13494	8301.4	3127	6213.2	12324	96979	30552	9333.4	75123	7194	42723	35342	13668	25579	20011	72276	21059	8667.5	51372	15872	58729	22526	12599	21939	73352	2957.9	28175	9864.7	10372	58463	5469.5	7258.5	10870	27294	10534	16709	19748	44673	12385	5714	24608	33373	7653.4
TG(18:1/18:4/18:4)	TG	GL	54	9	90241	63943	37144	58864	28635	37127	34226	95985	75040	18086	26307	14888	50167	157310	22479	74568	104720	192090	69237	50135	86199	304500	35879	59353	60345	188070	110590	17377	42097	11116	8478.4	132740	21686	15692	12176	172300	29298	45339	30150	171020	13366	30526	112140	66621	13927
TG(16:1/20:4/20:4)	TG	GL	56	9	128200	129630	54155	62141	43851	196680	73688	541020	156270	57053	159770	89295	270990	222460	56607	227700	171220	339790	151240	132080	298790	395970	190560	96827	100220	213310	331270	60956	133480	89147	110570	389160	65396	76134	54131	432860	151040	213980	92723	93481	107690	142570	213900	203240	145600
TG(14:0/20:5/22:4)	TG	GL	56	9	94067	61998	36308	95791	34183	142230	73706	370790	166620	45761	107230	78278	114570	118200	71875	149100	158680	250890	191570	95157	241660	289520	151910	55525	90689	170170	220780	45851	88638	88896	156280	305420	130720	261290	96796	354780	133990	161080	75747	35275	106210	75021	207550	153370	81846
TG(18:2/18:3/20:4)	TG	GL	56	9	83538	58260	30175	71591	31306	118430	66537	308880	135200	38963	93828	63012	131090	120450	61761	139510	143250	183910	161060	64610	180370	239770	114050	45165	54200	150510	184790	32558	81690	70364	105920	240720	73310	116110	64025	309430	123510	127390	57887	42005	81376	63587	153120	109490	75333
TG(14:0/20:3/22:6)	TG	GL	56	9	174240	129170	35605	203140	72530	185050	202970	454770	392160	82696	194700	113530	337740	310400	152830	238920	344550	207650	382140	127320	263340	949270	253640	81614	92790	538540	330470	37128	266700	125820	76093	613760	99969	101610	111620	598030	238030	150540	98890	126190	104160	61239	264910	134070	92866
TG(18:1/18:3/22:5)	TG	GL	58	9	56828	67864	22810	44945	27715	87633	69711	131190	50643	16256	48062	41076	112430	48307	41211	88488	81899	26103	69999	32199	53731	122540	39299	28696	18569	97993	59800	8066.5	46346	45956	37546	122950	24150	43027	16923	181460	113720	57551	32853	33510	41516	33924	138150	65381	21653
TG(18:2/18:3/22:4)	TG	GL	58	9	40013	35973	3395.6	59661	16429	50581	46443	92627	55871	19400	33659	43656	74005	46257	31019	46275	64471	38282	73902	22521	47341	120640	34754	13102	21106	53234	46424	11803	37544	45572	21731	91920	63685	42508	21807	114300	84076	49213	16197	33505	33844	22700	80522	46909	27355
TG(14:0/22:3/22:6)	TG	GL	58	9	197350	166380	48040	400710	102460	286660	275480	585710	403300	110490	217390	195880	369630	235890	243470	260470	400620	229470	447600	142210	319780	877710	249970	91326	124290	560150	270810	46267	288880	198680	129650	643930	400030	197170	142150	666700	401570	311590	153090	182220	149770	103780	399650	188260	155810
TG(16:0/20:4/22:5)	TG	GL	58	9	63046	60661	31156	38410	35959	138720	45070	132600	97573	27056	33077	56504	123970	97076	36611	197900	64320	162290	84833	118300	115320	441770	120540	48048	65703	124600	112910	81958	49161	76736	43781	161270	65285	52688	26382	286170	57108	97198	43800	24758	69484	141740	152430	159040	186530
TG(18:2/18:4/18:4)	TG	GL	54	10	91190	51006	34486	45200	25217	35013	36820	91416	66266	17909	43946	19545	48646	134830	25362	54617	100920	202630	73260	56753	112290	143330	27721	27937	50191	122430	83872	9560.8	33502	10319	11751	110490	24623	16897	12730	138890	43572	59703	24245	121950	21181	34107	103610	58449	17827
TG(18:2/18:3/20:5)	TG	GL	56	10	15136	11366	12415	13165	6876.4	16286	8392.9	91022	43792	7219.7	29962	12510	31423	34219	15098	30226	22432	54756	34312	15707	47351	81069	47271	16705	21463	33579	79935	10051	25850	16797	25157	60483	20502	47611	20607	65637	14183	27426	20074	3564.2	21103	10910	34466	35572	20687
TG(14:0/20:4/22:6)	TG	GL	56	10	7757.6	4798	2699.4	11314	7686.6	11526	10674	25899	22929	6680.9	12378	7598.2	23978	14063	10566	14569	25646	9302	23516	2524.7	16795	48505	18556	3515.5	2780.9	29049	26324	3071.1	15849	7400.3	9833.6	32569	6189.4	9450.3	6213.1	40252	19700	14086	3977.4	7830.7	7034.7	5312.3	16775	9171.8	4609.5
TG(16:1/20:4/20:5)	TG	GL	56	10	5866.2	9626.6	4386.2	3069.8	3829.8	14432	2567.9	32904	11578	5279.8	9891.3	6646.3	23929	17089	6165.5	18497	3651.2	30439	12736	9839.6	25349	35860	19970	5340.3	13086	14878	28760	7839.4	13765	10594	4708.8	24807	1715.7	14239	4107.6	23349	4209.1	15522	7595.8	2872.7	8989.4	12241	20417	20253	13281
TG(18:2/18:3/22:5)	TG	GL	58	10	47685	39101	10692	45807	16522	65207	62505	150540	76899	17543	51887	38015	87203	42011	37296	52758	96817	49487	91903	34125	90456	109230	47150	15608	20106	72682	54990	10766	37543	31417	48304	115240	55579	59748	26189	139490	99253	94510	21427	27057	39329	23525	78674	44725	48135
TG(16:0/20:5/22:5)	TG	GL	58	10	18758	8477.2	3294.1	15383	7677.8	28693	3548.5	38874	29709	3255.9	11190	6239	22469	23369	9746.7	30683	10970	38444	15394	16177	33693	132310	34545	5193	24022	17985	29663	10257	20528	13354	18032	39605	20180	25967	15558	62212	12181	14176	9443.7	1584.4	14725	17619	39348	32453	29419
TG(16:0/20:4/22:6)	TG	GL	58	10	76917	77800	33750	43609	35559	232700	60633	170990	91534	41592	51296	75374	124350	53470	28349	191560	60767	121960	58341	118940	148590	375890	112740	37869	58993	86639	91208	81476	65164	52101	100770	192140	81552	84599	31577	340640	76030	157940	45923	22758	90952	165160	142680	217170	229460
[truncated: 175 more columns]
