# Supplementary material for: Lipid alternations in the plasma of COVID-19 patients with various clinical presentations
Source: Front Immunol. 2023 Aug 29;14:1221493. doi: 10.3389/fimmu.2023.1221493 (PMC10495680; doi:10.3389/fimmu.2023.1221493)
Supplement: Supplementary Table 3 — the differentially expressed lipids in 5 compared groups. [file Table_3.xlsx]

## Sheet: ALL DELs
				COV vs HC				AS vs HC				SM vs AS				SD vs MD				STNP vs LTNP
Compounds	cpd_ID	Class		VIP	Fold_Change	Log2FC	Type	VIP	Fold_Change	Log2FC	Type	VIP	Fold_Change	Log2FC	Type	VIP	Fold_Change	Log2FC	Type	VIP	Fold_Change	Log2FC	Type
PGE3	C06439	Eicosanoid	FA	1.81705	1.71709	0.779966	up
6 keto-PGF1α	C05961	Eicosanoid	FA													1.34985	4.33609	2.11639	up	1.07428	0.629884	-0.666841	down
FFA(22:5)	C00162	FFA	FA													1.50447	1.56702	0.648023	up
Octanoyl-carnitine	-	CAR	FA													1.14334	1.92866	0.947599	up
Decanoyl-carnitine	-	CAR	FA	2.00353	0.613049	-0.705926	down
3-Hydroxy-decanoyl- carnitine	-	CAR	FA	1.9837	0.602561	-0.730821	down
Lauroyl-carnitine	-	CAR	FA	2.37597	0.56892	-0.813703	down	1.39022	0.587186	-0.76811	down
2-hexenoyl-carnitine	-	CAR	FA	2.69552	2.48225	1.31165	up	2.29794	4.42485	2.14563	up	1.39124	0.481157	-1.05542	down
Octenoyl-carnitine	-	CAR	FA	1.92619	1.62798	0.703085	up	1.46479	1.61974	0.695763	up
3-hydroxy-cis-5-octenoyl-carnitine	-	CAR	FA	2.35103	0.633931	-0.657602	down	1.78403	0.500897	-0.997414	down
Decenoyl-carnitine	-	CAR	FA													1.17205	1.57331	0.653805	up
3-Hydroxy-decenoyl- carnitine	-	CAR	FA	2.84015	0.487051	-1.03785	down	2.07031	0.390823	-1.35541	down
Dodecenoyl-carnitine	-	CAR	FA	2.01446	0.652884	-0.615103	down									1.05567	1.63787	0.711823	up
3-Hydroxy-dodecenoyl-carnitine	-	CAR	FA													1.39203	1.77938	0.831378	up
Tetradecenoyl-carnitine	-	CAR	FA													1.50534	1.78734	0.837811	up
Tetradecadienoyl- carnitine	-	CAR	FA													1.40909	1.57527	0.655598	up
9,10-DiHOME	C14828	Eicosanoid	FA									1.56787	0.523911	-0.932606	down					1.34493	1.83425	0.875191	up
FFA(4:0)	C00162	FFA	FA																	1.35317	0.53267	-0.908685	down
FFA(16:1)	C00162	FFA	FA																	1.31728	0.574153	-0.800494	down
DG(14:0/16:0/0:0)	C00641	DG	GL					1.88796	0.577398	-0.792361	down	1.7312	1.64313	0.716447	up
DG(14:0/18:1/0:0)	C00641	DG	GL					1.24192	0.445688	-1.16589	down	1.45621	2.19975	1.13734	up	1.56991	0.625076	-0.677896	down
DG(16:0/18:1/0:0)	C00641	DG	GL					1.19473	0.557523	-0.842898	down	1.22961	1.64617	0.719117	up
DG(16:0/20:1/0:0)	C00641	DG	GL					1.00213	0.595333	-0.748231	down
DG(14:0/18:2/0:0)	C00641	DG	GL					1.00634	0.623762	-0.680933	down	1.20754	1.67574	0.744794	up	1.70951	0.667443	-0.583284	down
DG(18:1/18:1/0:0)	C00641	DG	GL					1.19968	0.598465	-0.74066	down	1.15126	1.52921	0.612783	up
DG(18:1/20:1/0:0)	C00641	DG	GL					1.31526	0.530907	-0.913469	down	1.07065	1.61064	0.687637	up
DG(18:1/20:0/0:0)	C00641	DG	GL					1.32172	0.535015	-0.90235	down
DG(18:0/18:3/0:0)	C00641	DG	GL	1.399	1.55392	0.635914	up					1.2854	1.59166	0.670534	up
DG(16:1/20:2/0:0)	C00641	DG	GL					1.21284	0.600384	-0.736044	down	1.55197	1.62783	0.70295	up
DG(14:1/22:2/0:0)	C00641	DG	GL					1.03845	0.645122	-0.632355	down
DG(18:1/18:2/0:0)	C00641	DG	GL					1.00185	0.659388	-0.600801	down
DG(18:1/20:3/0:0)	C00641	DG	GL					1.09312	0.614445	-0.702645	down	1.40057	1.77047	0.824129	up
DG(18:3/18:3/0:0)	C00641	DG	GL	1.47114	1.72143	0.783605	up													1.07341	1.56836	0.649255	up
DG(18:1/22:5/0:0)	C00641	DG	GL					1.16725	0.624238	-0.679832	down	1.4803	1.63326	0.707755	up
TG(14:0/14:0/16:0)	C00422	TG	GL													1.69727	0.612137	-0.708074	down
TG(14:0/18:0/18:0)	C00422	TG	GL													1.85054	0.604376	-0.726481	down
TG(16:0/18:0/22:0)	C00422	TG	GL													1.71124	0.645067	-0.632479	down
TG(14:0/14:0/18:1)	C00422	TG	GL					1.02695	0.277979	-1.84695	down	1.0091	2.02159	1.01549	up	1.79345	0.591268	-0.758116	down
TG(18:0/18:0/18:1)	C00422	TG	GL													1.53401	0.655236	-0.609913	down
TG(14:0/20:0/22:1)	C00422	TG	GL													1.57257	0.640728	-0.642216	down
TG(14:0/14:1/18:1)	C00422	TG	GL													1.19003	0.66	-0.599462	down
TG(14:0/14:0/18:2)	C00422	TG	GL									1.1045	1.74135	0.800208	up	1.59945	0.637878	-0.648647	down
TG(18:1/18:1/20:0)	C00422	TG	GL	1.07525	0.601279	-0.733892	down
TG(14:1/16:1/18:1)	C00422	TG	GL					1.1329	0.415203	-1.26811	down	1.04076	1.65203	0.724242	up	1.70332	0.640471	-0.642794	down
TG(12:0/18:2/18:2)	C00422	TG	GL					1.02922	0.515425	-0.956165	down
TG(14:1/14:1/20:2)	C00422	TG	GL									1.14183	1.57905	0.659053	up	1.06469	0.665743	-0.586962	down
TG(14:0/18:3/18:3)	C00422	TG	GL	1.42246	1.76108	0.816464	up													1.19351	1.65466	0.726532	up
TG(16:1/18:1/18:4)	C00422	TG	GL	1.56347	1.51765	0.601836	up
TG(14:0/18:3/20:3)	C00422	TG	GL	1.68942	1.61783	0.694056	up
TG(16:0/16:1/20:5)	C00422	TG	GL	1.76924	1.81373	0.858959	up
TG(16:0/16:0/22:6)	C00422	TG	GL	1.60433	1.53321	0.616552	up
TG(14:0/18:3/20:4)	C00422	TG	GL	1.98085	1.92108	0.941915	up
TG(16:1/16:1/20:5)	C00422	TG	GL	1.86263	1.82407	0.867164	up
TG(14:0/18:2/20:5)	C00422	TG	GL	1.47285	1.5516	0.633753	up
TG(14:0/18:4/20:3)	C00422	TG	GL	1.12784	1.72246	0.784469	up					1.36655	1.55064	0.632864	up
TG(18:2/18:2/18:3)	C00422	TG	GL	1.69508	1.62429	0.699808	up
TG(18:1/18:3/18:3)	C00422	TG	GL	1.68912	1.62703	0.702241	up
TG(14:0/20:2/20:5)	C00422	TG	GL	1.24273	1.51387	0.59824	up
TG(16:0/16:1/22:6)	C00422	TG	GL	1.64667	1.59168	0.67055	up
TG(18:2/18:3/18:3)	C00422	TG	GL	2.20684	2.17521	1.12115	up
TG(14:0/20:4/20:4)	C00422	TG	GL	1.65449	1.69084	0.757741	up
TG(14:0/20:3/20:5)	C00422	TG	GL	1.61988	1.82058	0.864397	up					1.36346	1.56483	0.646005	up
TG(16:1/16:1/22:6)	C00422	TG	GL	1.76381	1.76363	0.818545	up					1.30533	1.63661	0.71071	up
TG(14:0/22:2/22:6)	C00422	TG	GL	1.64683	1.55152	0.633681	up
TG(18:3/18:3/18:3)	C00422	TG	GL	2.54125	2.60656	1.38215	up	1.26484	2.58572	1.37057	up
TG(16:1/20:4/20:4)	C00422	TG	GL	1.88441	1.79232	0.841826	up
TG(14:0/20:5/22:4)	C00422	TG	GL	1.39872	1.67859	0.747246	up					1.1689	1.60824	0.685482	up
TG(18:2/18:3/20:4)	C00422	TG	GL	1.80361	1.66117	0.732202	up
TG(14:0/20:3/22:6)	C00422	TG	GL	2.00172	1.75166	0.808727	up
TG(18:2/18:3/22:4)	C00422	TG	GL	1.37662	1.55164	0.633793	up
TG(14:0/22:3/22:6)	C00422	TG	GL	1.90796	1.73986	0.798972	up
TG(18:2/18:3/20:5)	C00422	TG	GL	1.89156	2.3791	1.25042	up					1.41147	1.75807	0.813996	up
TG(14:0/20:4/22:6)	C00422	TG	GL	2.08165	2.03558	1.02544	up
TG(16:1/20:4/20:5)	C00422	TG	GL	1.98293	2.36521	1.24197	up
TG(18:2/18:3/22:5)	C00422	TG	GL	2.1022	1.82413	0.867212	up
TG(16:0/20:5/22:5)	C00422	TG	GL	1.13309	1.62505	0.700483	up
DG(16:0/16:1/0:0)	C00641	DG	GL									1.20187	1.87266	0.905086	up
DG(18:0/18:1/0:0)	C00641	DG	GL									1.10137	1.54806	0.630458	up
DG(16:1/18:1/0:0)	C00641	DG	GL									1.1852	1.82378	0.866931	up
DG(16:0/20:3/0:0)	C00641	DG	GL									1.14004	1.71972	0.782175	up
DG(18:1/18:3/0:0)	C00641	DG	GL									1.47293	1.50701	0.591691	up
DG(18:1/20:4/0:0)	C00641	DG	GL									1.11376	1.52083	0.604861	up
DG(18:1/22:4/0:0)	C00641	DG	GL									1.1905	1.58528	0.66474	up
TG(14:0/14:0/20:1)	C00422	TG	GL									1.08287	1.8047	0.851763	up
TG(14:0/16:0/18:1)	C00422	TG	GL									1.05535	1.74148	0.800312	up
TG(16:0/16:1/16:1)	C00422	TG	GL									1.00362	1.50874	0.593341	up
TG(14:0/16:1/18:1)	C00422	TG	GL									1.03426	1.54452	0.627163	up
TG(14:0/18:0/18:2)	C00422	TG	GL									1.00357	1.50797	0.592607	up
TG(14:0/16:1/18:2)	C00422	TG	GL									1.10194	1.60159	0.679504	up
TG(14:0/16:0/18:3)	C00422	TG	GL									1.00448	1.55976	0.641327	up
TG(12:0/18:0/18:3)	C00422	TG	GL									1.08931	1.5886	0.667756	up
TG(14:0/16:1/18:3)	C00422	TG	GL									1.11497	1.58299	0.66265	up
TG(14:1/16:1/18:3)	C00422	TG	GL									1.08487	1.50604	0.590757	up
TG(16:0/16:1/18:4)	C00422	TG	GL									1.31667	1.56036	0.641882	up
TG(14:0/18:4/20:1)	C00422	TG	GL									1.29755	1.50003	0.584987	up
TG(14:0/20:1/22:5)	C00422	TG	GL									1.28071	1.51119	0.595688	up
TG(14:0/16:1/22:6)	C00422	TG	GL									1.10445	1.65013	0.722582	up
TG(16:0/20:4/22:3)	C00422	TG	GL									1.04524	1.54735	0.629801	up
TG(16:0/18:2/22:0)	C00422	TG	GL																	1.13772	1.60304	0.680814	up
TG(16:1/20:2/22:0)	C00422	TG	GL																	1.54515	1.70011	0.765631	up
TG(14:1/14:1/18:2)	C00422	TG	GL																	1.3155	2.32792	1.21904	up
TG(14:0/22:1/22:3)	C00422	TG	GL																	1.02553	2.05473	1.03895	up
TG(16:1/20:3/22:0)	C00422	TG	GL																	1.69581	1.96193	0.972275	up
PA(16:0/20:1)	C00416	PA	GP	2.47186	0.642253	-0.638787	down	2.17102	0.554718	-0.850173	down
PA(18:1/20:0)	C00416	PA	GP					2.01871	0.605981	-0.722656	down
PC(16:1/18:0)	C00157	PC	GP	1.59806	1.53232	0.615716	up
PC(18:0/18:3)	C00157	PC	GP	2.05956	1.6321	0.706729	up
PC(18:2/20:3)	C00157	PC	GP					1.86479	0.588938	-0.763813	down	1.27664	1.51919	0.603304	up
PC(18:2/20:4)	C00157	PC	GP					2.45436	0.613766	-0.704239	down
PC(18:2/20:5)	C00157	PC	GP					1.65217	0.5624	-0.830332	down	1.72003	1.81272	0.858155	up
PE(18:1/16:0)	C00350	PE	GP					1.15985	0.644315	-0.634161	down	1.02151	1.62351	0.699115	up
PE(18:2/18:2)	C00350	PE	GP					1.17996	0.595769	-0.747176	down									2.46093	1.737	0.7966	up
PE(16:0/22:4)	C00350	PE	GP					1.04917	0.564315	-0.825428	down	1.08281	2.16605	1.11506	up
PE(18:1/20:4)	C00350	PE	GP					1.36683	0.668992	-0.579939	down
PE(18:2/20:4)	C00350	PE	GP					1.41248	0.648386	-0.625075	down
PE(20:2/20:4)	C00350	PE	GP					1.65465	0.650571	-0.620223	down
PE(20:4/22:2)	C00350	PE	GP					1.7681	0.62074	-0.687939	down
PG(18:0/18:1)	C00344	PG	GP					1.07925	0.657153	-0.605699	down
PG(18:1/18:1)	C00344	PG	GP					1.6305	0.579963	-0.785966	down
PG(18:2/18:0)	C00344	PG	GP					1.12638	0.627014	-0.67343	down	1.39855	1.55529	0.637188	up
PG(16:0/20:2)	C00344	PG	GP					1.5002	0.549363	-0.864168	down	1.43033	1.7343	0.794351	up
PI(16:0/16:0)	C01194	PI	GP					1.09689	0.649428	-0.622759	down	1.7246	2.11197	1.07859	up
PI(20:3/18:0)	C01194	PI	GP					1.49408	0.638978	-0.646163	down	1.45525	1.67061	0.740375	up
PI(18:1/20:4)	C01194	PI	GP					1.68582	0.658025	-0.603787	down
PS(18:0/18:2)	C02737	PS	GP					1.97356	0.637213	-0.650152	down
PS(18:2/20:0)	C02737	PS	GP					1.83223	0.623252	-0.682113	down
PS(20:4/20:0)	C02737	PS	GP					2.13784	0.642525	-0.638175	down
LPC(12:0/0:0)	C04230	LPC	GP	1.23579	0.598647	-0.740222	down									2.39696	0.52688	-0.924454	down
LPC(20:0/0:0)	C04230	LPC	GP					2.01911	0.661592	-0.595985	down
LPC(O-16:0/0:0)	-	LPC-O	GP					2.36496	0.610506	-0.711924	down
LPC(O-18:0/0:0)	-	LPC-O	GP					2.36748	0.664491	-0.589678	down
LPE(0:0/18:3)	C04438	LPE	GP	1.97529	1.53076	0.614245	up	1.11266	1.63355	0.708015	up
PC(14:0/20:4)	C00157	PC	GP					1.70571	0.624853	-0.678411	down	1.63891	1.58435	0.663888	up
PC(O-16:0/14:0)	-	PC-O	GP					2.10138	0.591833	-0.756739	down
PC(O-18:0/18:0)	-	PC-O	GP					1.89514	0.660516	-0.598334	down
PC(O-18:0/18:1)	-	PC-O	GP					2.42796	0.61346	-0.704958	down
PC(O-18:1/20:0)	-	PC-O	GP					2.07459	0.649017	-0.623671	down
PC(O-20:1/20:0)	-	PC-O	GP					2.65242	0.51733	-0.950844	down	1.92262	1.56536	0.646492	up
PC(O-16:0/18:2)	-	PC-O	GP	2.78829	0.646463	-0.62936	down	1.89078	0.645679	-0.631111	down
PC(O-18:0/18:2)	-	PC-O	GP					1.82088	0.643912	-0.635064	down
PC(O-18:1/20:1)	-	PC-O	GP					2.1497	0.615403	-0.700396	down
PC(O-20:1/20:1)	-	PC-O	GP					1.83798	0.655589	-0.609137	down
PC(O-18:2/18:1)	-	PC-O	GP					1.98265	0.55007	-0.862312	down
PC(O-18:2/20:1)	-	PC-O	GP					1.71689	0.669516	-0.578809	down
PC(O-20:2/20:1)	-	PC-O	GP					1.41219	0.654318	-0.611935	down
PC(O-18:2/20:2)	-	PC-O	GP					2.06631	0.665815	-0.586807	down
PC(O-16:2/18:3)	-	PC-O	GP					1.96472	0.457662	-1.12765	down	1.5403	1.7515	0.808593	up
PC(O-18:3/18:3)	-	PC-O	GP					1.6746	0.641269	-0.640999	down
PC(O-18:3/18:4)	-	PC-O	GP					2.09938	0.539611	-0.890008	down
PE(18:1/18:0)	C00350	PE	GP					1.15955	0.619762	-0.690213	down
PE(18:3/16:1)	C00350	PE	GP					1.13753	0.561396	-0.832909	down	1.34777	1.9795	0.985139	up
PE(P-20:1/20:0)	-	PE-P	GP					1.74735	0.605029	-0.724923	down
PE(P-18:2/18:0)	-	PE-P	GP					1.69482	0.66968	-0.578456	down
PE(P-18:2/20:2)	-	PE-P	GP					1.87164	0.626948	-0.673582	down
PE(P-18:2/18:3)	-	PE-P	GP	1.64438	0.668708	-0.580551	down	1.76499	0.592868	-0.754217	down
PE(P-20:2/22:3)	-	PE-P	GP					1.66681	0.669641	-0.578541	down
PC(16:0/20:3)	C00157	PC	GP									1.46806	1.54444	0.62708	up
PE(22:6/16:0)	C00350	PE	GP									1.33672	1.60773	0.685026	up
PC(14:0/20:5)	C00157	PC	GP									1.44858	1.90716	0.931425	up
PC(22:0/20:5)	C00157	PC	GP									1.21487	1.56905	0.649887	up
PE(16:1/18:2)	C00350	PE	GP																	1.39458	1.50521	0.589968	up
HexCer(d18:1/24:1)	-	Cer-Hex	SP					2.19193	0.522444	-0.936652	down	2.2551	2.06045	1.04296	up
CerP(d18:1/16:1)	-	CerP	SP	1.81868	1.53518	0.618411	up
CerP(d18:1/20:3)	-	CerP	SP					1.97909	0.53934	-0.890732	down
Cer(t18:0/22:0)	-	Cert	SP					1.65131	0.646374	-0.629558	down
Cer(t18:0/24:0)	-	Cert	SP					2.41612	0.519474	-0.944875	down	1.86601	1.53723	0.620329	up
SM(d18:1/12:0)	C00550	SM	SP					1.92356	0.569003	-0.813492	down	1.74108	1.5966	0.674999	up
SM(d20:0/24:1)	-	SM	SP					1.88378	0.652678	-0.615558	down
SM(d18:1/26:0)	C00550	SM	SP					1.77701	0.663866	-0.591035	down
SM(d18:2/16:1)	C00550	SM	SP					2.35475	0.624779	-0.678582	down
SM(d18:0/14:0)	C00550	SM	SP									1.6049	1.52777	0.61143	up
Cer(d18:0/22:0)	C00195	Cer	SP																	1.00914	1.52016	0.604225	up
Cer(d18:0/24:0)	C00195	Cer	SP																	1.02116	1.618	0.694214	up
CE(14:0)	-	CE	ST					1.70612	0.594793	-0.749539	down	2.19546	2.08937	1.06307	up
CE(16:1)	-	CE	ST									1.34855	1.58217	0.661909	up

## Sheet: COVvsHC
Compounds	cpd_ID	Subclass	Class	HC01	HC02	HC03	HC04	HC05	HC06	HC07	HC08	HC09	HC10	HC11	HC12	HC13	HC14	HC15	HC16	HC17	HC18	HC19	HC20	HC21	HC22	HC23	HC24	HC25	HC26	HC27	HC28	HC29	HC30	HC31	HC32	HC33	HC34	HC35	HC36	HC37	HC38	HC39	HC40	HC41	HC42	HC43	HC44	HC45	HC46
PGE3	C06439	Eicosanoid	FA	182670	188480	322870	208260	8013.1	134180	48592	19994	4381.1	384400	1001500	25616	46916	2820600	5486.9	92788	27445	107030	59836	27208	48404	42494	11552	9155.1	117630	187070	25252	40681	103870	50597	33361	34315	38675	68938	10175	16974	7978.1	204930	45684	721310	144990	195220	591800	7812.8	12428	19424
PA(16:0/20:1)	C00416	PA	GP	29825	14873	25528	24256	37974	49321	24610	20565	19954	21476	21121	46784	28803	32170	10038	12820	15388	29441	18820	16535	30821	20682	12945	13669	43164	17049	27923	27632	29358	30608	30691	39962	38431	30982	33253	32804	54525	40330	71583	40364	37511	52012	35027	28488	28133	21898
PC(16:1/18:0)	C00157	PC	GP	71421	31859	47255	24003	63170	36976	57165	28012	100330	24287	32404	30001	61479	58340	43575	63402	34282	99427	45842	32050	42235	233390	156400	52986	78180	74833	63201	75758	108190	25923	115840	33687	16994	38430	44822	24343	49825	99244	74822	30160	45434	19006	31788	33900	19396	36384
PC(18:0/18:3)	C00157	PC	GP	102370	91377	181200	56301	58251	81158	76197	184390	161180	57408	89001	58723	156740	212690	58907	133740	30585	240320	82050	73296	165390	120990	176860	108130	211960	163670	266490	151340	212680	67104	120260	48045	104140	116970	79765	58236	128460	124440	198040	100630	80397	149090	111550	97300	60730	20690
Decanoyl-carnitine	-	CAR	FA	617000	258500	147360	355750	793440	180570	158460	389890	417120	836130	270400	1781800	250660	247330	244970	133630	142040	46247	96763	194660	222490	495960	266830	924990	166410	465960	198100	705840	365950	638050	897500	990420	358470	698330	424420	551230	423610	574040	831560	1146200	725860	469060	515170	456430	272780	382060
3-Hydroxy-decanoyl- carnitine	-	CAR	FA	11392	7090.4	5801.4	15531	40586	6308.3	7534.1	8858.8	24514	16471	10144	45249	12036	8713.8	11086	5229.7	5980.2	2130.6	2819.9	6133.5	12660	28074	9076.4	27329	7398.7	17189	8720.8	19797	11739	25059	37925	40207	14595	21914	14281	22530	21196	25532	58959	29216	39429	14556	14507	26523	11303	18636
Lauroyl-carnitine	-	CAR	FA	107070	54762	36389	82396	129910	42991	36978	48764	85601	107920	57709	181590	49612	49124	43177	41453	30462	15866	43612	43810	38120	103920	51989	135810	37614	67153	32821	146700	79938	162260	150450	232770	72466	118210	56026	86313	73004	128490	210570	114210	154730	55537	90723	88889	69787	78316
2-hexenoyl-carnitine	-	CAR	FA	325.67	5468.4	6686.2	7150	2510.1	1966.9	3454.3	1769.6	2446.3	3827.2	5089.6	4073.4	2191.2	2189.5	1852.8	1115.6	977.87	2053.1	473.35	267.66	2909.9	2864.3	326.4	3847.7	1556.6	2220.6	3909.2	946.5	5843.4	5172.5	2878.1	3289.1	2969.5	3767.1	2613.2	1732.3	1873.5	4930.2	1997.3	2638.6	6333.9	489.25	3750	2327.9	171.02	5522
Octenoyl-carnitine	-	CAR	FA	183960	154560	235190	211310	180120	134100	134930	416860	197440	153440	417640	217030	197510	166600	163660	124710	169620	145380	148500	149800	193680	198160	132720	334790	102180	155360	307020	199940	344330	287800	162030	273260	387070	366670	131360	195200	151780	248140	524420	238870	398670	163390	305210	273230	129380	255090
3-hydroxy-cis-5-octenoyl-carnitine	-	CAR	FA	37911	17971	42377	11957	36445	51276	15668	21447	18281	40699	23102	26686	14641	27101	13555	12923	9684.6	13033	11459	25498	11374	31761	19614	42144	14722	14834	15144	31613	17516	24807	39789	60760	78842	22952	17827	34056	29990	32383	44846	38288	37274	13139	19082	13947	29126	12943
3-Hydroxy-decenoyl- carnitine	-	CAR	FA	52871	19021	27868	21191	52987	24453	17473	26070	30960	47186	24240	28132	19409	18658	22485	17108	9377.8	9857.8	10137	16649	9997.8	36823	22555	49110	16955	21562	12776	49967	21924	32931	62606	109950	128110	24654	23921	43099	47493	52306	54477	64140	55023	17289	24545	19983	57442	26403
Dodecenoyl-carnitine	-	CAR	FA	195550	95638	54470	126220	267090	76956	73938	107480	173320	213070	121160	428820	97429	82650	106510	69404	87065	43295	59131	74207	109960	289180	127660	321220	71490	158070	86433	350410	159880	311140	297910	418750	103730	201360	141180	189070	161870	234220	504080	295560	362940	116850	191080	180910	108790	153510
CerP(d18:1/16:1)	-	CerP	SP	13424	5033.2	8401.2	8000.8	6464.4	14446	10439	14892	14091	11146	7887.9	6907.4	8618	11417	8152.5	11965	12718	9823.7	20800	9198.2	8825.8	13990	7051.5	6640	11640	14892	15194	18571	21385	15880	17865	15796	10188	11592	8027.5	8885.9	11712	13918	14727	5284.9	20374	16039	10018	9754.1	9175.9	8875.7
DG(18:0/18:3/0:0)	C00641	DG	GL	7088.3	11362	6320.6	6580.9	2825.9	8033.7	4929.7	19946	10033	2093.3	7961.8	223	13943	24572	1259.7	12579	12749	53033	11403	10555	21039	17324	19903	4562.9	14179	53681	15646	12196	24112	4394.9	33389	5649.7	5901.8	7515.1	25092	3130.5	4038.8	26139	5561.9	7298.3	17804	22477	4863.4	1589.1	5252.7	2411.1
DG(18:3/18:3/0:0)	C00641	DG	GL	9127.2	5496.3	7068.5	5009.2	2595.6	4207.9	7649.7	34130	8495.5	5239.7	20549	2782.3	17736	15355	3461.5	9283.5	8359.9	32519	8512.1	6805.2	12037	1946.6	16074	6884.1	9108	17651	11154	4821.9	19076	4110.6	24345	5509.2	6026	6232.6	10928	5958.6	5596	14512	8702.8	3017.2	16968	22469	7502	2513.3	2173.9	3851.2
LPC(12:0/0:0)	C04230	LPC	GP	14607	12207	17461	18911	4110.9	13960	6266.9	4829.4	9965.7	1223.6	5048.9	481.56	3483.8	22721	1071.9	26444	2705.4	11633	29384	10129	5785.5	8073.2	6319.2	10836	43975	6086.9	5877.9	24748	7329.2	8792.2	6560.2	2415.6	1492.2	1236.7	8466.6	2492.1	3884.5	5160.7	4373.1	3707.5	7403.6	3797	7336.6	5346.1	2558.7	1547.8
LPE(0:0/18:3)	C04438	LPE	GP	21077	17816	69308	9253.5	6497.1	17917	7540.4	28731	14370	13460	20319	6545.7	17355	25819	4945.9	9157.7	19711	33980	15079	19035	48549	9044.1	35281	38522	18661	16114	28638	23745	28039	14989	14988	7404.1	17846	9806.3	16694	6781.4	11153	15049	40022	13905	9073.8	21703	12264	16636	6224.6	6633.4
PC(O-16:0/18:2)	-	PC-O	GP	29288000	14175000	28669000	17004000	18634000	38780000	17626000	19994000	20268000	20405000	18489000	21161000	17629000	14041000	14188000	11683000	21363000	19995000	20406000	22505000	18217000	10611000	11946000	13898000	19941000	14678000	15462000	25221000	16447000	22793000	28456000	42402000	19809000	22378000	26444000	38556000	48944000	29928000	43204000	30216000	22022000	23492000	28587000	32485000	33294000	22740000
PE(P-18:2/18:3)	-	PE-P	GP	17937	10985	27382	25407	14711	39750	8785.7	13974	22467	9548.3	21346	14700	17664	21238	13611	14467	11096	17203	20508	30618	17828	41850	10461	6366.7	61649	19103	47487	36044	25253	34049	33605	36869	17729	25906	19204	52498	48032	25737	34742	62442	18754	20299	12382	20414	17096	12389
TG(18:1/18:1/20:0)	C00422	TG	GL	217250	62467	64732	195180	98184	137630	82847	391720	84013	33376	142560	67269	101480	689830	28078	125200	292420	469600	269770	160760	342150	305510	103730	121470	104120	434280	131220	106620	105330	57650	334270	111200	69496	58905	922510	30668	57966	262910	92623	65526	146080	66234	78919	30594	53128	86061
TG(14:0/18:3/18:3)	C00422	TG	GL	88123	71907	71481	50542	18778	82881	39101	234160	134250	20735	80626	14851	154050	213440	30907	113830	51396	307580	83190	54638	87629	161570	108680	96335	94625	134710	222260	19055	84399	21213	155300	38943	29132	28545	103220	20756	34452	103930	65903	13758	107810	98347	37720	14642	27398	13939
TG(16:1/18:1/18:4)	C00422	TG	GL	644560	448600	219510	408850	261490	522970	449420	1819100	1086500	260510	731730	345840	987940	1196300	395380	800800	1035000	1205700	918010	336490	795200	1686700	853280	644550	275840	1378700	1449600	173140	717550	264380	1806000	854220	418340	473850	568930	372320	293190	1213200	667040	145300	1380800	779250	697130	158190	440720	302140
TG(14:0/18:3/20:3)	C00422	TG	GL	984060	727320	405980	607800	354620	774020	637380	3192200	1414200	411430	1225500	459450	1662900	2168400	599720	1332300	1401500	2681000	1339500	612230	1441300	2174000	1541500	988910	614900	2203300	2350400	282200	1157500	423320	2652800	991740	630380	599760	936160	536340	428550	1870400	996040	301040	2107300	1304400	888590	237260	652890	416870
TG(16:0/16:1/20:5)	C00422	TG	GL	278260	271380	169990	202350	60359	239170	117780	1177500	365260	94654	360660	54479	558990	951110	86613	499300	283220	1558800	321910	283100	504440	454140	642440	324840	352850	728620	962160	106070	451000	178570	676130	140890	129280	167840	275960	97160	111850	458800	253560	132380	548480	511870	183160	65122	114370	66277
TG(16:0/16:0/22:6)	C00422	TG	GL	280930	197670	54684	570820	63017	270470	204250	439250	486900	79882	148030	33094	362570	772390	126920	321990	166430	439160	408500	335300	194580	1333600	339630	96867	346610	975720	313640	110500	348950	187260	616850	177370	73552	68240	174390	41281	66158	387920	65435	145520	329680	233930	58664	20032	89719	150940
TG(14:0/18:3/20:4)	C00422	TG	GL	48864	58848	23771	37810	16880	40507	41745	219040	94838	26216	102200	36338	119320	116180	47004	64007	75179	155610	73929	39125	99528	115370	90836	76173	24295	118660	184640	18746	74045	24058	136810	61705	47769	49658	59280	34986	19650	107780	75054	19040	129490	78408	76769	17113	35871	25431
TG(16:1/16:1/20:5)	C00422	TG	GL	31712	25311	18570	13335	11969	28733	23183	159810	63766	12728	41655	15508	86803	95161	27051	61612	44301	122380	55794	24404	50257	127620	87284	58852	32707	70171	139740	15605	47898	20501	95191	18441	20424	28781	23875	18846	13489	60692	39507	11132	78049	41759	33548	9980.7	19078	10206
TG(14:0/18:2/20:5)	C00422	TG	GL	73816	70218	38540	50470	28034	91593	70567	322750	135980	36151	151090	52723	154290	203420	57062	95160	132410	206480	144180	59697	170980	164490	109530	69619	50387	161380	213000	17824	87623	36479	274350	136120	116630	54591	76765	65526	39447	198830	127800	23598	191220	143480	109180	24700	77667	30771
TG(14:0/18:4/20:3)	C00422	TG	GL	35643	34894	21885	12078	13700	38392	19519	204380	62553	17933	34850	16575	89108	161520	25493	87845	38443	187890	50923	33468	66042	114620	89437	61995	50171	86850	189830	15276	67514	27498	110160	18525	19165	33112	12310	22251	22694	86951	47766	12788	84594	46014	36998	9905.5	23883	8729.3
TG(18:2/18:2/18:3)	C00422	TG	GL	2502600	1643000	785360	1749500	640400	1981900	2133700	9585300	3265400	993050	5553700	1477500	3618800	3439600	1367100	2040400	5541500	6434900	3475500	1082100	7283100	2247900	3290000	1793100	671200	4305300	4711900	313070	2133800	1252000	5578800	4219200	3552600	1683300	3019400	2021600	1007700	4834800	2615800	823390	6798000	6016600	3545700	914210	1987800	1375400
TG(18:1/18:3/18:3)	C00422	TG	GL	1693800	1301100	619320	1257600	508200	1483900	1541100	7568800	2333400	784010	3757800	1115700	2704000	2576600	991490	1618400	3900400	4529400	2374700	780090	4873900	1648200	2262200	1343700	600910	3074900	3812800	222320	1603000	922260	4126200	2854700	2480800	1302700	2211200	1350800	831760	3250800	1844200	597050	4757000	4516600	2473900	662080	1401100	861190
TG(14:0/20:2/20:5)	C00422	TG	GL	525070	318960	146970	429970	116850	435380	286010	1334100	689240	138610	340840	167620	471860	984880	215150	901490	523710	1658600	875600	663820	817060	1969400	874080	324160	618750	1222200	1036400	249890	632520	344130	1559700	374590	244830	272990	217150	216430	214070	1010600	396590	300880	1051100	594230	276700	105360	326640	109320
TG(16:0/16:1/22:6)	C00422	TG	GL	171880	139740	65816	174710	52970	173610	103740	478720	278650	62413	122680	53614	239020	388240	83085	357610	191140	691940	315710	235400	275380	778260	325280	129610	245230	501660	410000	97391	264330	117740	565410	125250	88639	94481	94476	69869	84960	345140	129250	108430	382460	205760	80005	30836	135100	48978
TG(18:2/18:3/18:3)	C00422	TG	GL	231240	230310	129950	173200	74131	259060	177470	1520100	411790	127310	839180	145620	512560	510760	173480	320610	467960	810220	374960	148150	828970	268130	605440	308540	122340	423750	966070	50568	388000	168370	579670	301190	337520	239250	288960	199080	114040	411270	377170	107010	680990	847930	322270	104630	197390	97169
TG(14:0/20:4/20:4)	C00422	TG	GL	29016	32450	6257.7	13487	8412.2	31748	22869	102010	49711	10877	25081	22555	36438	58710	11677	55844	33185	50079	43545	35500	44563	124060	61742	24948	13617	61047	60048	13565	29398	15372	97046	42099	35897	18926	22109	22361	17316	63883	35493	16535	57599	24287	27088	11564	42205	6068.2
TG(14:0/20:3/20:5)	C00422	TG	GL	65981	44813	25340	57101	22101	68570	37087	202190	125060	19984	51589	28486	84152	158090	47334	146170	86264	236220	141060	70638	111500	432350	165040	64008	69298	188190	212570	38939	100490	48716	301730	59129	39164	49460	22948	43991	37002	156790	84134	34108	174460	88512	56246	17437	62035	14201
TG(16:1/16:1/22:6)	C00422	TG	GL	17290	16508	6673.9	15226	4742.9	17093	15389	54802	36599	8089.3	15363	10186	29232	37531	14262	35730	23973	42856	38562	17352	23827	184300	48013	18265	13668	51464	54147	15521	32741	10514	84392	20815	12595	14872	6056.4	15836	11209	38471	26096	8877.2	42488	21168	17387	5825.9	22973	2388.7
TG(14:0/22:2/22:6)	C00422	TG	GL	214390	150830	47958	300340	108420	267380	203920	514750	397100	115650	199370	145930	332090	273070	214040	302000	354660	192280	422210	148520	300610	965600	236740	85722	128310	554250	288570	73939	265300	170870	535470	284530	221250	157380	209780	122930	90264	317080	156840	175020	437580	348520	108870	52107	211830	105840
TG(18:3/18:3/18:3)	C00422	TG	GL	10512	13211	13494	8301.4	3127	6213.2	12324	96979	30552	9333.4	75123	7194	42723	35342	13668	25579	20011	72276	21059	8667.5	51372	15872	58729	22526	12599	21939	73352	2957.9	28175	9864.7	27294	10534	16709	19748	44673	12385	5714	24608	33373	7653.4	36456	50996	20164	5024.7	9100.1	6513.9
TG(16:1/20:4/20:4)	C00422	TG	GL	128200	129630	54155	62141	43851	196680	73688	541020	156270	57053	159770	89295	270990	222460	56607	227700	171220	339790	151240	132080	298790	395970	190560	96827	100220	213310	331270	60956	133480	89147	432860	151040	213980	92723	93481	107690	142570	213900	203240	145600	263040	242080	137630	52008	213780	38962
TG(14:0/20:5/22:4)	C00422	TG	GL	94067	61998	36308	95791	34183	142230	73706	370790	166620	45761	107230	78278	114570	118200	71875	149100	158680	250890	191570	95157	241660	289520	151910	55525	90689	170170	220780	45851	88638	88896	354780	133990	161080	75747	35275	106210	75021	207550	153370	81846	318210	244210	100940	48358	138570	31216
TG(18:2/18:3/20:4)	C00422	TG	GL	83538	58260	30175	71591	31306	118430	66537	308880	135200	38963	93828	63012	131090	120450	61761	139510	143250	183910	161060	64610	180370	239770	114050	45165	54200	150510	184790	32558	81690	70364	309430	123510	127390	57887	42005	81376	63587	153120	109490	75333	220540	164710	94067	30429	123770	31053
TG(14:0/20:3/22:6)	C00422	TG	GL	174240	129170	35605	203140	72530	185050	202970	454770	392160	82696	194700	113530	337740	310400	152830	238920	344550	207650	382140	127320	263340	949270	253640	81614	92790	538540	330470	37128	266700	125820	598030	238030	150540	98890	126190	104160	61239	264910	134070	92866	409810	350820	134270	42769	195420	60021
TG(18:2/18:3/22:4)	C00422	TG	GL	40013	35973	3395.6	59661	16429	50581	46443	92627	55871	19400	33659	43656	74005	46257	31019	46275	64471	38282	73902	22521	47341	120640	34754	13102	21106	53234	46424	11803	37544	45572	114300	84076	49213	16197	33505	33844	22700	80522	46909	27355	84935	72890	32216	16726	65304	21715
TG(14:0/22:3/22:6)	C00422	TG	GL	197350	166380	48040	400710	102460	286660	275480	585710	403300	110490	217390	195880	369630	235890	243470	260470	400620	229470	447600	142210	319780	877710	249970	91326	124290	560150	270810	46267	288880	198680	666700	401570	311590	153090	182220	149770	103780	399650	188260	155810	489270	461590	149690	68993	329620	120430
TG(18:2/18:3/20:5)	C00422	TG	GL	15136	11366	12415	13165	6876.4	16286	8392.9	91022	43792	7219.7	29962	12510	31423	34219	15098	30226	22432	54756	34312	15707	47351	81069	47271	16705	21463	33579	79935	10051	25850	16797	65637	14183	27426	20074	3564.2	21103	10910	34466	35572	20687	44471	51467	15747	7471.3	21372	3780.4
TG(14:0/20:4/22:6)	C00422	TG	GL	7757.6	4798	2699.4	11314	7686.6	11526	10674	25899	22929	6680.9	12378	7598.2	23978	14063	10566	14569	25646	9302	23516	2524.7	16795	48505	18556	3515.5	2780.9	29049	26324	3071.1	15849	7400.3	40252	19700	14086	3977.4	7830.7	7034.7	5312.3	16775	9171.8	4609.5	17184	20458	7613.9	901.12	6640.5	3761.2
TG(16:1/20:4/20:5)	C00422	TG	GL	5866.2	9626.6	4386.2	3069.8	3829.8	14432	2567.9	32904	11578	5279.8	9891.3	6646.3	23929	17089	6165.5	18497	3651.2	30439	12736	9839.6	25349	35860	19970	5340.3	13086	14878	28760	7839.4	13765	10594	23349	4209.1	15522	7595.8	2872.7	8989.4	12241	20417	20253	13281	16615	16087	6417.7	2794.8	13811	531.39
TG(18:2/18:3/22:5)	C00422	TG	GL	47685	39101	10692	45807	16522	65207	62505	150540	76899	17543	51887	38015	87203	42011	37296	52758	96817	49487	91903	34125	90456	109230	47150	15608	20106	72682	54990	10766	37543	31417	139490	99253	94510	21427	27057	39329	23525	78674	44725	48135	106680	123660	38123	17482	79150	15732
TG(16:0/20:5/22:5)	C00422	TG	GL	18758	8477.2	3294.1	15383	7677.8	28693	3548.5	38874	29709	3255.9	11190	6239	22469	23369	9746.7	30683	10970	38444	15394	16177	33693	132310	34545	5193	24022	17985	29663	10257	20528	13354	62212	12181	14176	9443.7	1584.4	14725	17619	39348	32453	29419	22560	17601	9147.7	9340.4	28342	1372.4
[truncated: 124 more columns]

## Sheet: ASvsHC
Compounds	cpd_ID	Subclass	Class	HC01	HC02	HC03	HC04	HC05	HC06	HC07	HC08	HC09	HC10	HC11	HC12	HC13	HC14	HC15	HC16	HC17	HC18	HC19	HC20	HC21	HC22	HC23	HC24	HC25	HC26	HC27	HC28	HC29	HC30	HC31	HC32	HC33	HC34	HC35	HC36	HC37	HC38	HC39	HC40	HC41	HC42	HC43	HC44	HC45	HC46
PA(16:0/20:1)	C00416	PA	GP	29825	14873	25528	24256	37974	49321	24610	20565	19954	21476	21121	46784	28803	32170	10038	12820	15388	29441	18820	16535	30821	20682	12945	13669	43164	17049	27923	27632	29358	30608	30691	39962	38431	30982	33253	32804	54525	40330	71583	40364	37511	52012	35027	28488	28133	21898
PA(18:1/20:0)	C00416	PA	GP	70204	23399	47406	42767	61986	97760	41864	36863	59687	48063	44875	64076	45623	42930	29718	27999	43891	50460	35189	33223	59135	44347	22050	23658	70177	33659	41655	87924	43993	45473	66699	60694	71141	50370	69102	56345	109740	51398	99786	64989	49640	92199	52264	37670	66751	29598
PC(18:2/20:3)	C00157	PC	GP	61718	28723	46695	31470	52688	88163	58880	75841	75985	17173	45684	69785	54208	80497	28810	28091	45221	103950	39079	21570	57209	64691	19107	39393	95812	60289	65973	39059	68999	42373	117790	45786	37404	55497	71028	45033	125790	133680	70873	49855	84356	45152	49593	30508	81706	54832
PC(18:2/20:4)	C00157	PC	GP	274410	192920	198640	208720	236580	314210	284050	367710	306210	197350	181150	409430	343900	334920	155050	196180	231530	269520	216860	229480	197490	431800	111530	227220	334310	270910	307330	235380	171280	247260	453570	290230	280230	345870	275950	225270	409170	355460	291400	359550	335850	255630	290020	259850	322510	156130
PC(18:2/20:5)	C00157	PC	GP	14414	2483.5	15147	9938.9	1463.2	8318.8	20056	18213	12332	3426.5	5423.9	7832.2	7338.5	12631	7026.5	506.66	7445.8	17151	6939.7	5376.8	2028.2	34064	7350.8	8459.1	32014	11308	15200	11925	8430.5	6909	17046	2442.8	2483.7	7039.8	3928.5	16326	17425	19130	24535	16184	9849.8	6861.3	9813.5	2436.2	6351.5	2524.1
PE(18:1/16:0)	C00350	PE	GP	689940	330010	1022300	889260	310190	834790	387040	783540	561490	274300	221420	261180	896820	1851100	264790	465800	462520	1059700	552160	489580	666740	2296000	569220	646800	1109200	804370	508080	367250	379220	401520	1599200	490890	215600	265230	572530	197530	823820	1128700	570140	199930	539000	416500	417370	237990	193080	333550
PE(18:2/18:2)	C00350	PE	GP	92539	56063	176450	75461	34588	117900	44545	63826	43810	25159	51453	70236	60321	126280	17103	42941	209650	233890	247880	100440	342190	39050	37809	67882	48730	58280	43252	36771	70346	49652	105030	59930	92904	36846	94304	60804	87249	116640	90352	36740	62024	103150	68794	72723	41288	47731
PE(16:0/22:4)	C00350	PE	GP	10409	3730.6	11618	7141.8	8560.5	26802	4101.7	10590	18184	2609.1	13658	7196.6	33921	19890	4144.9	7157.1	739.66	22474	6169.6	757.68	11296	65879	14673	15961	8127.6	20992	10568	14285	8232.4	13590	61783	8282.3	3375	1483.9	4466.1	2234.7	19138	33013	7079.4	6842.5	22073	16177	6414.6	7109.8	8472.4	11653
PE(18:1/20:4)	C00350	PE	GP	590020	343300	522690	666940	870510	1076900	569560	1487800	1008000	380510	356480	754970	1195300	858910	404370	563740	679600	699160	776540	327330	578080	2521200	276320	630930	679770	565830	626590	243680	227510	462460	2376000	974230	551910	629630	583130	503250	936580	1261600	997970	361250	929110	1226900	1037500	421740	519130	428060
PE(18:2/20:4)	C00350	PE	GP	13303	12766	16496	13815	8291.3	17225	7749.2	15548	14954	3331.3	2764.2	5543.6	17100	22593	4425.9	8828.4	23275	22109	17772	10602	20510	10498	7183.6	6108.4	12734	12797	12220	16675	12763	22240	18302	10556	8910.1	7798	11055	10546	20499	12736	19432	12215	11648	14966	7798.9	11109	11691	9959.8
PE(20:2/20:4)	C00350	PE	GP	54524	30320	23737	26745	49918	116000	40110	43276	39286	43049	17336	59260	36657	49490	42879	35732	37569	66115	22574	38323	41166	73935	12641	49757	86392	51613	70777	46077	65227	67085	83373	71961	42584	51885	50571	50087	116320	68110	80117	99477	72891	48972	49781	43107	48074	34379
PE(20:4/22:2)	C00350	PE	GP	24199	14051	5960.7	11013	13826	53060	29883	20676	26660	23486	10702	37310	20627	20239	14083	19275	18035	22518	20409	13841	21412	26284	6162.2	12152	34365	12776	26036	30736	21816	24089	38518	30767	41244	35652	36010	30251	52444	27910	44964	33397	33246	29496	20640	25319	34495	20702
PG(18:0/18:1)	C00344	PG	GP	74676	44484	94795	93228	33333	62368	67601	111380	94509	38547	73797	29584	64709	244490	39529	75181	78852	167290	89064	64326	65102	285890	82536	58330	41995	174150	116760	29665	55067	26272	208500	41844	34065	46692	110150	19731	42359	131050	49919	25477	81726	59558	91897	23448	31411	28604
PG(18:1/18:1)	C00344	PG	GP	58021	23872	65832	39967	19537	23139	13833	56227	26706	22961	22316	26322	34805	60615	19084	34153	42158	47473	33200	33116	44017	69836	19965	45012	41554	47662	31858	15574	20173	18082	70063	21397	27704	31145	35915	11055	23324	43282	52730	24185	32335	21294	18136	18421	13326	22420
PG(18:2/18:0)	C00344	PG	GP	90670	57295	137930	94547	48751	122500	72409	184270	91510	25194	90649	33960	113950	204410	51761	73844	118410	303660	109010	69963	79926	295840	85375	77393	137130	155000	102750	43556	103000	35741	270020	77268	37414	50280	90926	32299	79701	208580	80391	24612	115390	99923	111850	26420	40238	33062
PG(16:0/20:2)	C00344	PG	GP	37980	28991	33025	52318	37652	61565	47197	92470	61903	20235	32031	29567	109280	94082	37862	28935	47529	86353	41355	11732	45486	133760	13813	46252	52779	41409	24493	16558	37091	17673	142410	49846	26687	17791	49434	17688	34906	79648	26080	16770	58671	100700	80977	15960	33677	24224
PI(16:0/16:0)	C01194	PI	GP	67983	37246	79076	101760	20761	90378	50372	79131	158050	45965	42951	48987	292440	106390	39503	62925	20743	86959	66341	20198	65171	79595	76903	127020	218200	101790	91204	101230	117170	81146	43793	33590	17208	34051	36727	18512	137900	47599	49001	33442	65092	74514	42512	34012	31133	56535
PI(20:3/18:0)	C01194	PI	GP	293590	82000	205200	195060	101620	207210	156950	213050	308990	82276	123950	127480	252110	302620	97434	108700	139420	482860	203190	80677	94965	234210	111730	158120	252460	232470	199930	251870	220580	123480	278070	215390	94079	119560	186090	107220	314980	431660	232980	68379	345150	270000	183000	92795	103430	162000
PI(18:1/20:4)	C01194	PI	GP	79288	38218	59568	58254	48413	66258	69308	85656	108030	27598	39976	105280	104320	89076	29560	69979	62753	88767	63194	36498	46290	111090	20172	71134	78750	52200	70520	63009	33076	65228	73765	48419	68805	51655	55427	41714	68463	61670	132520	40553	72181	44409	66260	51841	45677	55021
PS(18:0/18:2)	C02737	PS	GP	1076500	628290	1362200	989800	1089500	1896700	1007200	1022900	1315500	1189100	804130	1132800	1405000	710340	1005000	450920	1045100	1551000	684930	615640	1224500	609040	421150	1131600	1159500	508650	882070	1175300	1004800	1247100	1407900	1563600	1321700	1205600	1040300	1526600	2314200	1030100	1708600	1127200	932400	1408800	1814900	1216700	1449900	831380
PS(18:2/20:0)	C02737	PS	GP	223300	105450	239530	219980	201830	349340	203550	196080	255370	246130	147650	238050	253070	155220	196370	81635	239050	295590	150230	125070	210110	101980	67449	208160	169410	79717	134370	180580	181940	214100	247940	311370	289030	237420	218760	315790	476560	154620	357180	225250	189220	386980	451110	210770	265250	155240
PS(20:4/20:0)	C02737	PS	GP	90348	71475	88228	95274	118660	179030	123680	125280	119940	124160	78570	133150	144720	81283	125250	93235	118700	135720	91963	84966	92698	140430	55595	101670	123750	93599	106340	99340	87043	97612	186980	163110	187420	167270	80341	159310	199990	96612	172940	212540	142310	168610	168350	147890	180240	109200
Lauroyl-carnitine	-	CAR	FA	107070	54762	36389	82396	129910	42991	36978	48764	85601	107920	57709	181590	49612	49124	43177	41453	30462	15866	43612	43810	38120	103920	51989	135810	37614	67153	32821	146700	79938	162260	150450	232770	72466	118210	56026	86313	73004	128490	210570	114210	154730	55537	90723	88889	69787	78316
2-hexenoyl-carnitine	-	CAR	FA	325.67	5468.4	6686.2	7150	2510.1	1966.9	3454.3	1769.6	2446.3	3827.2	5089.6	4073.4	2191.2	2189.5	1852.8	1115.6	977.87	2053.1	473.35	267.66	2909.9	2864.3	326.4	3847.7	1556.6	2220.6	3909.2	946.5	5843.4	5172.5	2878.1	3289.1	2969.5	3767.1	2613.2	1732.3	1873.5	4930.2	1997.3	2638.6	6333.9	489.25	3750	2327.9	171.02	5522
Octenoyl-carnitine	-	CAR	FA	183960	154560	235190	211310	180120	134100	134930	416860	197440	153440	417640	217030	197510	166600	163660	124710	169620	145380	148500	149800	193680	198160	132720	334790	102180	155360	307020	199940	344330	287800	162030	273260	387070	366670	131360	195200	151780	248140	524420	238870	398670	163390	305210	273230	129380	255090
3-hydroxy-cis-5-octenoyl-carnitine	-	CAR	FA	37911	17971	42377	11957	36445	51276	15668	21447	18281	40699	23102	26686	14641	27101	13555	12923	9684.6	13033	11459	25498	11374	31761	19614	42144	14722	14834	15144	31613	17516	24807	39789	60760	78842	22952	17827	34056	29990	32383	44846	38288	37274	13139	19082	13947	29126	12943
3-Hydroxy-decenoyl- carnitine	-	CAR	FA	52871	19021	27868	21191	52987	24453	17473	26070	30960	47186	24240	28132	19409	18658	22485	17108	9377.8	9857.8	10137	16649	9997.8	36823	22555	49110	16955	21562	12776	49967	21924	32931	62606	109950	128110	24654	23921	43099	47493	52306	54477	64140	55023	17289	24545	19983	57442	26403
CE(14:0)	-	CE	ST	29028	13856	21216	16465	26266	35103	23078	24995	53079	12288	17166	10570	24162	37874	11091	24035	13662	38961	34751	11599	14914	64409	16357	15983	62519	22044	28585	63353	17792	15014	43360	16525	14087	12709	22603	10724	22785	31965	21254	16355	37499	30716	13431	17233	15787	6858.7
HexCer(d18:1/24:1)	-	Cer-Hex	SP	13352	2639.9	2272.3	4045.5	4775.1	8071.6	6070.8	8334.4	8639.8	5299.1	3764.5	4798.2	7205.8	4781.8	2542.4	4400.5	6918	6915.7	12982	5521.3	7532.4	3403.5	4007.9	4280.4	5923.7	2004.4	4551.9	13665	8073	4396.6	11557	9428.1	8439.5	4041.7	6316.4	6431.6	7451.5	3529.7	12079	3271.9	12479	6706.4	6420.2	5445.7	5519.4	5403.1
CerP(d18:1/20:3)	-	CerP	SP	2442.3	1140.1	4455.6	1634.3	4212.6	7571.3	3418.5	5130.3	5971.1	2866.9	2711.7	5043.1	3343.4	2869.6	2375.8	1853.8	5043.5	4730.2	3645.7	2615.9	3183.7	1940.2	2084.7	3658.7	3479.9	1388.6	2229.9	5184.5	2004.7	5061.8	4657	6710.7	1765.4	2395.2	4047.1	1544.8	5001.9	4454.6	3687.6	3316.4	7357.9	5414.8	7136.9	4797	3314.2	2964.5
Cer(t18:0/22:0)	-	Cert	SP	15848	7765.6	8789.4	8620.9	8586.8	17237	7321.4	13646	15032	3264.1	6079.9	12308	9375.7	9579.6	1761.4	6608.5	9330	9359.5	9265.2	9075.5	10356	7016.3	7804.9	7312.7	10207	5806	10035	9962.2	5305	10094	17416	12302	8245.2	6656	11807	6128.7	10086	14883	8815.1	8853.8	12056	15562	18965	8469.4	8750.4	6318.4
Cer(t18:0/24:0)	-	Cert	SP	29568	12644	16791	19605	20846	37776	14422	28147	34926	14382	14366	26733	17630	25026	8181.6	12443	22803	20411	17516	17548	25999	14538	11906	15028	20095	13343	13993	19295	12767	17589	34849	28238	21559	13553	20549	14323	23692	34990	21744	22990	24458	30230	33403	17213	21753	18085
DG(14:0/16:0/0:0)	C00641	DG	GL	37258	30209	41626	44294	17975	34940	36364	34142	35242	19060	26934	20101	34408	71949	24690	66643	29927	104000	60425	42950	30679	83599	29092	34112	48584	84082	27549	35787	36532	26054	70203	33063	17918	24361	42163	28156	23141	68283	21106	19718	42948	24939	18229	17749	25685	24574
DG(14:0/18:1/0:0)	C00641	DG	GL	107060	45379	38639	60786	19824	48640	55092	115720	68742	8149.2	29752	9247.9	72737	203870	24368	86591	36927	203130	90024	66606	46556	262750	47343	55536	113200	250320	68756	53909	92629	10846	221990	38470	17091	27553	121660	13152	20782	189830	23271	10027	106730	36307	25681	11873	22222	23527
DG(16:0/18:1/0:0)	C00641	DG	GL	1135500	361630	300750	1170900	218870	553640	554750	1121000	632920	318930	341820	161930	872530	3231000	250600	715280	852420	1799200	797260	859660	1074600	2179100	778930	561070	778650	3453800	796600	697380	1368900	528090	2406300	792550	238400	578220	1251400	203440	373020	2225900	453870	262330	1364100	592580	374090	217710	355280	677730
DG(16:0/20:1/0:0)	C00641	DG	GL	8750.9	2284.5	3514.1	6634.2	1331.8	4144.4	6378.3	10611	5533.3	1002.4	2636.3	631.18	8041.3	14201	2558.4	5137.9	11847	15024	6947.5	4223.2	7527.4	12479	5470.4	6052.3	8348.2	25630	6080.3	3157.2	11649	3296.6	16075	5330.5	1250.4	4026.1	14394	1608.3	3050.5	14398	2504.2	2648.3	9796.8	2912.8	2812.3	659.46	4073.2	5551.7
DG(14:0/18:2/0:0)	C00641	DG	GL	89819	49901	29321	43804	14047	50790	54314	67835	60300	11194	27848	6652.7	67279	134300	22018	48466	33932	144680	108040	80288	57745	85612	37455	33398	57365	137340	55583	21507	69480	13112	159730	35773	13563	21868	90482	16830	26554	153400	24114	10247	105030	50955	24070	11233	30886	17227
DG(18:1/18:1/0:0)	C00641	DG	GL	3707500	1128600	865680	2527400	1303000	1447500	2422000	5308900	2527600	1507800	1266500	1184900	2641700	6258600	1303100	2351900	3137000	3951100	2610900	1745100	3352100	7622500	2291000	1962900	1645200	9663200	3756400	1486200	3571800	1518200	7911200	2924300	1054500	2481800	5269700	866050	1360300	5892600	1499100	566340	4561100	2050900	1749900	631310	1139500	1678800
DG(18:1/20:1/0:0)	C00641	DG	GL	24823	6936.1	8564.1	20720	8595.2	11738	15646	32128	17267	8811.1	10606	7561	20872	27768	10322	16490	30940	30439	15963	11956	18511	48758	13168	13990	12755	72146	21857	13254	21798	8395.5	63068	27427	6034.3	14487	39010	6188	8975.3	33180	10902	6409	37541	11962	11361	2614.5	7565.9	10633
DG(18:1/20:0/0:0)	C00641	DG	GL	27292	9061.1	7500.5	20062	10146	12430	19392	33536	17025	13140	8330.5	7733.3	26476	33242	11775	15540	30523	37004	19672	8961.4	26259	51988	16971	17615	15301	81733	21090	11986	22884	10643	68568	25104	5833.8	15670	44886	7143.9	11269	37533	13341	4954.5	39922	14019	11443	3762.2	10388	14618
DG(16:1/20:2/0:0)	C00641	DG	GL	15783	7800.3	3539.2	13711	5660.1	9869.9	17096	24787	12890	8477.3	10961	5720.9	18217	24471	6530.9	6039.7	21556	21201	13110	7266	16075	32769	10291	10637	6030.8	52250	19360	4757.6	19219	3171.7	38449	18094	8384.5	12761	17890	6967.6	6652.4	31965	8593	4822	29685	16162	10434	3987.9	10543	9985.2
DG(14:1/22:2/0:0)	C00641	DG	GL	12761	7348.9	1670.3	8890.9	1065	6745.4	10935	19914	10017	5775.3	6023.1	4551.2	12005	18447	5392.8	6379.9	15650	17649	11707	6546.1	11303	12873	8113.6	4744.9	2652.1	32759	9284.3	1695.7	13355	5792.5	28418	13780	6241.8	6594.2	16963	5928.5	4923.6	20681	4970.9	2576.7	19152	12497	7926.7	3477.3	5092.6	5914.2
DG(18:1/18:2/0:0)	C00641	DG	GL	4151400	2055100	926360	2770400	1316600	2326200	3869900	6433900	2954900	1674400	2288300	1305600	3483600	4860600	1902000	2466000	4475300	5742900	3077500	2337400	4334000	5291700	2438900	2298800	1666500	11252000	3591700	924000	3346600	1736200	9777600	4944600	1820100	3102700	5732200	1527500	1529400	7090500	1762500	804550	6171000	4069000	2894900	1094100	1720200	2614400
DG(18:1/20:3/0:0)	C00641	DG	GL	32008	23339	11157	24120	16006	27338	33978	49302	34793	10290	16058	12557	36049	58268	21774	30929	36701	60416	32720	17957	38043	64837	33591	19079	25226	102420	39302	16211	42732	10755	129540	41012	10423	15784	28090	11424	20806	111600	18860	9613.4	86408	31441	25854	6609.2	23389	20860
DG(18:1/22:5/0:0)	C00641	DG	GL	14660	7335.6	5870.7	15263	5761.4	12047	17968	38541	25750	8479	10932	4320.5	19766	26712	11736	13645	16614	31163	23362	10784	25131	56463	14024	14329	11930	55573	23954	7782.7	17455	13664	56825	19528	9006.8	17805	18104	5989	10216	32838	8455.7	6843.3	38590	24453	10209	4821.5	10301	7197.5
LPC(20:0/0:0)	C04230	LPC	GP	594620	346700	481250	332010	839320	470220	318890	550930	456620	324000	236920	758270	440760	509260	373240	233250	432100	331650	453090	341360	470420	321080	282020	369910	540060	334420	417220	584540	464510	677970	411270	517280	575160	392390	709850	378030	538620	520340	658010	526820	447250	522770	693600	499450	440630	362480
LPC(O-16:0/0:0)	-	LPC-O	GP	1381700	737120	1406300	849800	1063700	1181500	1343300	1275900	1402100	658540	970630	614860	1355700	1262800	803730	839630	1408400	1978900	1544200	1220600	1022700	593400	818060	1077500	2065800	1157800	1396500	1472700	1373100	1409600	1178700	1078600	1057700	789160	1449900	816490	823070	1559500	1080800	534250	1269800	1020600	709920	642060	1017500	784250
LPC(O-18:0/0:0)	-	LPC-O	GP	2171300	1406600	1830500	1427900	1447800	1798000	1821600	2278000	2014700	1360600	1247200	1525300	1957300	1950300	1327600	1112000	2439600	2799300	2434400	1922300	1759400	1021900	1363700	1684100	2008200	1540100	2016200	2413600	2142700	2592900	1965900	2711300	2570100	1553400	2024400	1819100	1848000	2410900	1960900	1509700	2225700	1681600	2179900	1481800	2082300	1313100
LPE(0:0/18:3)	C04438	LPE	GP	21077	17816	69308	9253.5	6497.1	17917	7540.4	28731	14370	13460	20319	6545.7	17355	25819	4945.9	9157.7	19711	33980	15079	19035	48549	9044.1	35281	38522	18661	16114	28638	23745	28039	14989	14988	7404.1	17846	9806.3	16694	6781.4	11153	15049	40022	13905	9073.8	21703	12264	16636	6224.6	6633.4
PC(14:0/20:4)	C00157	PC	GP	4600300	4336800	4114600	2332100	3553200	7795100	5124400	8413500	6310200	1813700	3286700	3802400	8389900	7029400	2966400	4700600	2315700	6858400	4897500	3594800	4318800	17316000	2846800	3502600	8322200	5089300	6912300	5864100	3506200	2844100	8867200	2188900	3988300	3126000	4433100	3592300	5330000	6836200	7569800	3685600	7549900	5728500	4119800	2000400	5554000	1805500
PC(O-16:0/14:0)	-	PC-O	GP	589440	300450	800080	567290	764450	933810	541250	399880	724250	651610	483080	215300	479550	423630	423550	722460	492130	427550	615810	549610	376000	335850	381930	465200	1182500	371460	458620	873150	338700	725370	460380	620620	418740	289990	413210	595830	614400	423510	535640	332040	529530	610490	396490	823700	447760	444450
PC(O-18:0/18:0)	-	PC-O	GP	125030	38103	97272	66309	148340	87469	71883	114810	92065	92302	59208	98897	74937	86050	61639	90863	91872	62240	102900	79686	98733	48033	84752	67367	118910	60734	56940	156630	61595	117320	109020	112110	86518	65336	91569	94191	93678	84387	120420	93287	124220	103470	183070	114340	83737	54929
PC(O-18:0/18:1)	-	PC-O	GP	6286000	2762000	3151400	4188100	5338400	7348500	5110200	6324300	4511700	4464800	4098600	3859800	5046700	3461100	3328600	4305400	5125200	5331600	6004000	3439300	5349500	3536200	3491700	3167300	6178900	3581100	4143600	10827000	3674100	5533000	6703600	6205500	5421800	4389700	5426600	5048900	4934500	5230900	4581300	3570000	7350600	6658200	5614200	3662400	4353400	2840100
PC(O-18:1/20:0)	-	PC-O	GP	16004000	5765200	5507700	10166000	8692400	19281000	9381100	14077000	11324000	6674200	8464000	12475000	10328000	11680000	6156800	9596700	14127000	10562000	14457000	8031500	11002000	8228900	7190300	6769000	11117000	6693900	9623100	18524000	7346200	10228000	17642000	13994000	11848000	9979900	9517900	12104000	13125000	13482000	11102000	10646000	21497000	16088000	17318000	6700700	11490000	5907600
PC(O-20:1/20:0)	-	PC-O	GP	1125900	404710	504880	825640	849950	1157900	796260	803070	752790	495800	570050	676020	588770	723360	433830	961110	1193400	856710	773720	513400	752160	487390	535490	532730	615710	427790	682000	854520	434150	671840	1026100	1106900	1338100	458400	733760	919990	793910	768490	678040	624250	1348500	904150	1077900	528360	1065900	479110
PC(O-16:0/18:2)	-	PC-O	GP	29288000	14175000	28669000	17004000	18634000	38780000	17626000	19994000	20268000	20405000	18489000	21161000	17629000	14041000	14188000	11683000	21363000	19995000	20406000	22505000	18217000	10611000	11946000	13898000	19941000	14678000	15462000	25221000	16447000	22793000	28456000	42402000	19809000	22378000	26444000	38556000	48944000	29928000	43204000	30216000	22022000	23492000	28587000	32485000	33294000	22740000
PC(O-18:0/18:2)	-	PC-O	GP	1934700	888030	1898100	1013400	1353400	2672400	1258400	1223000	1253900	1486000	899220	1305200	1273800	957460	987910	963190	1580800	1233900	1166000	1458400	1394700	482310	938090	748740	1420000	791070	625810	1820200	750540	1787300	1627800	2733700	1445500	876740	1682100	2157600	2605700	1535200	2097400	1267700	1290100	1644400	2278900	1727800	1889800	1283300
PC(O-18:1/20:1)	-	PC-O	GP	7599500	3970600	3412400	4700700	5045300	14391000	6925500	7719200	9748500	3978500	5260000	6679100	7413100	5835500	3901900	5620500	6819900	7151100	10830000	4639800	6729400	4754100	3808800	5499500	9068000	3175300	5277400	14563000	4301200	8656400	9290400	7534200	8194400	6907700	4674300	8234200	8996200	7343800	6541900	6290800	9811300	6088300	8156400	3551700	7298900	3956600
PC(O-20:1/20:1)	-	PC-O	GP	881300	400290	459660	565050	665400	548550	701990	696540	394400	854550	553870	185070	432340	402330	382990	798670	1004400	732890	475240	334420	379540	397660	445340	233970	433540	456310	854900	583080	418640	425520	606180	751090	924790	235400	514990	552980	351640	379930	356890	217940	709740	448640	381010	274950	596300	291380
PC(O-18:2/18:1)	-	PC-O	GP	5140400	1812900	4366300	2862000	3830000	6991900	3179500	3817800	4697600	3480500	2400100	3358000	3802300	2052900	2607000	1654600	4073400	5502800	3005300	2213900	4208200	1886300	1508700	2782500	2610200	1458900	1661600	4345200	2217500	4564700	5719800	7090600	5848600	3125900	4194200	6331800	8816500	3748200	6725700	4041000	3901300	5211600	7670900	2998000	6671600	2631300
PC(O-18:2/20:1)	-	PC-O	GP	1118500	386270	987200	545080	1146800	1297100	730390	719850	844440	898350	603220	484920	672140	675270	546600	966890	950680	810510	823790	708890	698920	314720	803550	536150	1142600	737480	475250	1667000	735150	749060	1374000	1224600	622480	547390	858810	782160	1339700	1345900	1031900	651290	1223500	871690	1026600	967290	1004200	925450
PC(O-20:2/20:1)	-	PC-O	GP	119880	11526	82320	40121	104430	62653	42489	59186	99569	72687	34804	19090	68364	42456	27582	76602	68983	47341	63387	67091	49137	20396	70825	51526	96527	60004	43954	140820	63483	39261	84074	62953	36000	40062	53028	65646	59108	71780	69001	36102	77384	50568	105150	72475	46308	51716
PC(O-18:2/20:2)	-	PC-O	GP	13277000	6949800	11634000	6756800	13374000	18671000	13170000	13786000	9809300	12095000	8017600	10060000	11330000	11023000	8832400	15478000	12723000	7883400	13293000	11616000	10287000	9253800	9132200	8396400	12162000	10994000	8560600	18586000	6536300	13927000	16651000	17627000	12034000	9733500	10503000	12199000	15015000	11713000	14209000	15217000	16630000	11242000	13923000	17370000	15492000	10370000
PC(O-16:2/18:3)	-	PC-O	GP	79807	60812	34908	35209	19413	55387	16738	39805	82074	50485	55847	34986	20588	25957	27213	19262	38475	28003	56553	37238	35296	103970	13476	30105	59032	18920	47131	48203	30954	86055	49535	53725	30339	32902	23349	54133	34890	27209	101540	55069	46777	64499	38366	28250	38170	25192
PC(O-18:3/18:3)	-	PC-O	GP	575530	436110	953320	900120	630950	977030	360880	586730	1010300	372040	689730	436840	557860	385870	556350	448860	639400	1021000	534000	741220	646960	1029500	616240	451400	1298100	623540	1106100	990480	545380	859630	1445600	1231500	825960	633410	547860	1594600	1367400	976660	1297100	1329800	689230	589910	384920	660120	995060	483790
PC(O-18:3/18:4)	-	PC-O	GP	72446	37352	37746	36899	80741	76168	43267	54019	61760	76962	71133	42617	29937	27120	36929	60275	34512	42958	67020	53837	75192	48209	31176	67333	69482	17447	61090	146440	47252	84675	47417	88671	59333	53144	33327	44116	49458	49516	41236	63688	80032	27040	35992	31716	59334	19690
PE(18:1/18:0)	C00350	PE	GP	2401100	1472800	2725700	2003300	1131900	2609000	1227300	2819100	1388200	640990	1185300	625440	2018000	4546100	555830	1328200	2479300	3710600	2350200	2229800	2385100	5461400	2021200	1365800	1636200	2592700	1350700	896070	1010600	1184900	4689400	1583200	1240100	894470	3039800	735530	2301000	3471600	1620500	827670	1426900	1641200	1297800	889210	790460	904280
PE(18:3/16:1)	C00350	PE	GP	13050	5640.8	18106	9021.7	12419	38082	11026	23283	32676	2455.2	6795.7	3602	26942	21453	11038	25660	11948	24134	16316	12005	12217	78533	10185	13967	40879	13778	14231	7511	11325	9723.7	45088	11475	9498.2	8475.3	12805	11760	15958	33873	35060	8326.6	18705	29238	15968	5181.9	11242	5112.4
PE(P-20:1/20:0)	-	PE-P	GP	26034	10726	14574	10155	18868	28278	18239	31650	28796	14977	16258	34097	16720	22937	8716.6	16323	30804	13042	16633	17735	18049	8733	9469.7	10388	45044	5973.7	12758	16091	12989	22165	20220	29043	20081	16723	25779	29094	19253	21967	30414	16728	24432	29560	38856	19034	22813	5380.5
PE(P-18:2/18:0)	-	PE-P	GP	711400	224460	432070	465630	402870	946120	374490	384070	596270	419700	378580	628970	577320	428700	242740	237680	508860	637340	215590	331730	643980	320640	198040	192370	544240	251690	313440	550650	326740	500230	568660	821300	615480	375780	703100	698700	1180000	568420	795270	529120	495510	798270	567640	382090	673900	407020
PE(P-18:2/20:2)	-	PE-P	GP	1592800	909670	929710	1037500	812640	3464200	1519200	1170100	1326700	946420	954040	2193300	1531300	1033000	988470	1126700	1055800	1319000	1041800	979040	1019600	1598800	525650	548360	1333300	951940	1379300	1923800	909100	1458900	2497200	2354600	1928700	1306400	1593300	1870000	3361700	1792400	2721200	2174100	1523300	1620500	1115100	1126700	2709100	1162400
PE(P-18:2/18:3)	-	PE-P	GP	17937	10985	27382	25407	14711	39750	8785.7	13974	22467	9548.3	21346	14700	17664	21238	13611	14467	11096	17203	20508	30618	17828	41850	10461	6366.7	61649	19103	47487	36044	25253	34049	33605	36869	17729	25906	19204	52498	48032	25737	34742	62442	18754	20299	12382	20414	17096	12389
PE(P-20:2/22:3)	-	PE-P	GP	57086	40930	30287	35905	51449	78641	42391	72148	79497	52212	33954	64652	39920	61259	23852	38544	47329	24969	62656	54256	42130	36043	31985	34652	97812	23743	33286	54690	40505	90663	58801	53677	30523	42942	69188	51212	41198	38013	70994	42488	64975	62517	73304	39469	51584	19223
SM(d18:1/12:0)	C00550	SM	SP	1195700	765120	1084200	966350	1864500	1635300	1133800	864950	1665700	909410	833660	442690	1196600	947080	744500	1159300	718800	1150100	1076400	582960	746530	1386200	592900	711020	2406200	731400	1412100	3828700	1126900	1017500	976380	666430	756590	534340	781190	816020	872190	956500	922760	331010	1625800	1377700	638380	1599300	652580	401080
SM(d20:0/24:1)	-	SM	SP	230340	85566	84188	130200	136240	214340	131320	148770	117240	100050	108990	138670	101050	154730	91344	180440	202920	146860	167730	93709	169050	112840	92693	110480	114020	86916	163660	213670	87657	131640	222290	233920	183040	86280	140020	182260	155690	149490	153500	181150	244510	243470	266810	93064	195220	98816
SM(d18:1/26:0)	C00550	SM	SP	238160	72000	86530	133520	138200	209200	118020	168570	163250	87838	108480	139680	101650	164160	84116	177440	182940	143220	147940	116370	197410	116830	103740	104870	128390	79805	136630	213240	91121	125960	221700	247560	182850	86769	131420	150400	152460	156930	125580	199260	261570	232260	275450	106550	212720	87156
SM(d18:2/16:1)	C00550	SM	SP	693860	295140	288500	342540	384580	696030	390590	422380	551500	319550	356490	373610	359730	279370	232560	345340	386200	378550	400570	234690	340450	565820	253080	406970	490940	228180	405550	540540	384610	466090	482290	381030	417980	348300	261870	348510	392190	364030	453390	243850	599990	501140	320150	266380	345420	199860
TG(14:0/14:0/18:1)	C00422	TG	GL	3837900	1687800	1940800	5650400	307390	2277000	1160300	1466700	2468500	119700	367440	67673	1085200	16674000	212250	6491100	486200	5106200	16891000	2038200	790900	4087100	1147900	1425400	4901000	3920600	1529400	1844300	956050	850100	2379600	264610	155830	193360	2516700	141460	436720	2551200	403290	168610	1604300	542130	481820	121770	217540	289790
TG(14:1/16:1/18:1)	C00422	TG	GL	3181500	1451200	1237200	2357900	496950	2045600	1333900	2133300	2388600	224140	477040	171100	1063200	6829100	369160	2700200	963270	3252700	13101000	1328600	1109000	3241800	1056400	1052100	2426400	2977900	1814900	623400	792770	575330	3271000	670670	308930	338360	3122100	323690	435110	1805400	581270	117920	1846800	864430	1028500	248260	325560	352290
TG(12:0/18:2/18:2)	C00422	TG	GL	2191000	1068200	673860	1135400	280120	1674000	1096100	2076200	1807900	174860	616730	145250	963190	4116800	269450	1544000	843160	2632500	11076000	936350	939000	1485700	744330	634660	1345900	1675200	1247400	220990	509390	311470	2651800	634290	318370	263940	1840000	323350	328780	1383500	390450	116460	1434400	938930	964840	206200	338920	240020
TG(18:3/18:3/18:3)	C00422	TG	GL	10512	13211	13494	8301.4	3127	6213.2	12324	96979	30552	9333.4	75123	7194	42723	35342	13668	25579	20011	72276	21059	8667.5	51372	15872	58729	22526	12599	21939	73352	2957.9	28175	9864.7	27294	10534	16709	19748	44673	12385	5714	24608	33373	7653.4	36456	50996	20164	5024.7	9100.1	6513.9
[truncated: 36 more columns]

## Sheet: SMvsAS
Compounds	cpd_ID	SubclassClass	Class	COV138	COV139	COV140	COV141	COV142	COV143	COV144	COV146	COV147	COV148	COV149	COV150	COV151	COV153	COV154	COV155	COV010	COV017	COV022	COV035	COV036	COV044	COV046	COV048	COV050	COV054	COV061	COV064	COV065	COV071	COV072	COV073	COV074	COV075	COV076	COV080	COV081	COV084	COV085	COV086	COV087	COV089	COV091	COV092	COV094	COV095
DG(14:0/18:1/0:0)	C00641	DG	GL	20911	13995	13820	39639	16594	27985	8348.4	32355	24233	84026	13867	17839	5433.6	63428	21375	66729	23777	24394	11908	22601	35807	44806	93829	108990	180210	61042	61027	140150	80342	40181	21660	50076	45476	64099	86743	204120	188520	187230	59498	63008	50181	281980	41355	20526	120620	284990
PE(16:0/22:4)	C00350	PE	GP	3881.7	5571.7	792.54	13218	5170	15379	746.62	10225	756.52	5717.8	6353.6	4478.3	2603.3	10177	10917	17892	10109	1861.3	1860.5	1479.3	2244.6	4964	13683	28984	16985	38792	22051	41150	16100	16943	1904.4	12220	5189.7	10536	28016	27008	30644	9419.8	11256	13415	10082	37905	6041.2	4535.8	4860.9	32501
PI(16:0/16:0)	C01194	PI	GP	55382	55549	28917	63990	28468	20236	39088	32293	32826	52022	7042.3	40337	23948	63070	36068	125730	92532	20714	23430	25841	45646	121730	83211	294900	81000	166550	87445	619330	125590	54502	23320	43062	38896	75143	178990	230280	95585	89670	115170	116460	119040	215900	49897	104570	64089	224940
CE(14:0)	-	CE	ST	16639	20618	20059	6816.1	13378	20758	5035.9	6260.2	9326.6	15548	7906.9	22473	9543.2	17266	7401.5	22588	11070	13058	14898	14061	16849	39128	26428	54997	38569	45882	39245	54803	66083	23366	15339	34246	21264	31380	56131	45527	38089	22986	46589	30268	31429	51079	22166	22758	37135	61874
HexCer(d18:1/24:1)	-	Cer-Hex	SP	7649.7	1384.9	3409.4	4275.5	1768.5	754.54	1013.6	1003.7	1001.5	2714.4	4269	4675.5	7555.3	2981	3018.3	4074.7	3284.4	2647.8	2084	3500	6907.8	9458.6	10722	14371	8078.4	15373	5560.4	11944	11482	17127	5992.5	7334.9	2874.2	4260	6011.9	11215	12858	2142.7	5406.9	8823	9814	11735	3918.7	4402.1	3013	7184.5
TG(14:0/14:0/18:1)	C00422	TG	GL	355040	163110	408140	494810	222790	541750	119520	633550	381010	2084300	219280	652820	76971	843180	338750	970510	234010	249450	235530	1260700	526220	556040	2260100	1485900	3407400	1548000	640550	2435700	1244500	486920	190100	767040	703130	1045100	1118900	2526300	2391400	2845800	1368000	935420	868130	5955400	559340	221190	4094800	4888400
PE(18:3/16:1)	C00350	PE	GP	8099.5	9037.4	6981.2	10345	10156	15400	5877.2	10720	11461	11002	6533.1	6122	4963.5	7261.9	6762.9	20062	15675	4731.9	6536.9	7947	4992.6	21466	16172	39939	21781	36729	12374	30320	28274	19622	7443	8731.8	8474.8	13731	30577	31676	33339	18395	18316	17002	11560	53051	8067.4	9968.2	21974	30900
PC(14:0/20:5)	C00157	PC	GP	130160	36113	176070	26719	64989	90185	13893	141850	51453	69459	197990	187300	20164	56452	56910	444980	186150	126810	53703	95333	82925	189390	335750	453210	213770	343520	99567	168490	311980	119720	20322	79592	90359	166010	506790	170930	461780	108780	289480	145690	242200	405480	60657	38852	398050	784990
DG(16:0/16:1/0:0)	C00641	DG	GL	9734.7	7871.9	6284.1	86661	15166	16735	4413.2	20156	12699	40943	7035.8	9929.3	4722.2	53843	19424	84283	21608	9706.2	11062	14221	25989	32969	50046	72948	82531	62346	25482	158790	63340	22028	6763.6	23849	29132	47489	122910	185970	160250	88351	34949	47602	24231	153120	15630	18352	60199	113140
DG(16:1/18:1/0:0)	C00641	DG	GL	60131	78804	41885	312770	63762	107610	42492	107440	44544	122490	71009	34804	36909	141450	121050	246230	95146	73041	58295	77350	72899	177030	135790	340040	371250	129500	149920	403160	144570	127100	64798	142790	176360	175930	333090	660320	420160	400030	136150	211260	102030	726270	97765	109150	220940	263080
PC(18:2/20:5)	C00157	PC	GP	3523.7	1952.2	10829	976.19	976.02	3952.8	5858	16948	975.49	975.82	22562	7412.2	2442.8	487.18	2438.8	9889.5	7352.8	4918	525.31	5917.3	4496.7	27336	15879	29179	11768	30058	7957.5	5372	8871.4	8796	3417.8	5412.3	7012.5	5489.2	15365	10362	26166	4387.5	3420.5	1521	8471.8	14794	8378.2	4416.7	15264	22719
TG(14:0/14:0/20:1)	C00422	TG	GL	1419200	786130	1526000	3550500	1159000	2638000	426550	2932300	1591300	7008600	563020	2057300	270910	4631900	1867400	5596200	1160900	1015000	943050	1945400	2556200	2642700	8526300	7533800	7533900	6685200	3065700	12696000	3610200	2146100	978260	3346600	3904300	5118700	7436300	8420400	11163000	9529200	5284500	4025600	4180000	14305000	1943100	1211100	10143000	13405000
DG(18:1/20:3/0:0)	C00641	DG	GL	19368	26071	7059.9	26937	15863	39370	8969.4	26186	4457.6	28726	9714.8	7578.7	4755.5	38562	28316	35522	18217	14308	17412	5644.6	22630	34285	26861	77665	68177	14125	42208	57782	50644	18435	16885	27956	43954	46469	60162	115370	90459	104140	27947	29203	27598	125020	21112	23104	39114	60113
TG(18:2/18:3/20:5)	C00422	TG	GL	16583	8830.8	27484	6745.7	25733	33666	9488.9	72446	11199	17529	49672	42334	7496.9	67768	35877	164810	73014	17873	27326	7687.3	12737	60864	119200	162660	69052	121960	51221	12310	42650	15605	5063	9139.8	81024	30354	159370	19600	159660	81983	55599	17187	61724	86102	17047	10159	87832	32563
PC(O-16:2/18:3)	-	PC-O	GP	21749	33435	23016	20877	20646	21403	17765	11950	25639	12376	15258	12086	20992	12044	15167	8361.8	20486	20481	15378	23895	47653	47514	98360	71198	34904	128820	102600	44049	57922	40995	22473	10886	21994	21434	36813	41845	40619	40796	24228	13805	20612	20915	28030	46360	23837	36106
TG(14:0/16:0/18:1)	C00422	TG	GL	1912100	1058100	1929700	5129900	1668600	3847400	560680	4107400	2451700	8811300	812230	2744700	331620	5879700	2289700	7224400	1519000	1404600	1244500	2583600	3111500	3720300	10097000	8624600	9585500	7722000	4131900	14606000	5362700	2783900	1326800	4603200	4683600	7605700	8882000	11626000	12952000	11674000	7502600	5269300	5882700	20713000	2758500	1598600	13895000	16033000
TG(14:0/14:0/18:2)	C00422	TG	GL	328000	129480	249250	191510	159960	520160	77794	714090	301020	2408300	60767	541050	49787	1007700	191470	1115200	262530	164930	206550	208200	363090	403590	1926700	1564300	2815200	924310	507130	1608100	1018900	280740	123890	631440	713420	840180	1083000	1827600	2554400	2333000	1144900	500560	657180	5201500	342020	71724	3021500	2895400
PG(16:0/20:2)	C00344	PG	GP	12030	14148	4067.4	25459	17007	34740	18441	25298	16307	43825	29543	14396	26133	69108	23155	30854	17470	9173.3	35826	15156	13828	67621	26778	138080	117790	46825	57849	69796	97793	27476	39527	21505	56912	30459	76234	78542	89190	31562	64216	26861	17448	55774	43836	56513	29148	46523
DG(16:0/20:3/0:0)	C00641	DG	GL	7692.1	10322	6685.3	18375	7051	15325	3690.9	11436	2811.5	27203	4126.7	8710.9	2858.8	38677	14192	30518	10351	5166.7	8065.6	4258.4	11925	15896	24292	58553	37236	23978	25386	46150	19154	3114.4	10318	14832	14899	30544	47086	52388	70814	62380	16054	21105	16242	80942	11758	6309.5	29259	49458
DG(14:0/18:2/0:0)	C00641	DG	GL	19570	12214	16739	27334	21302	25908	13400	42649	31045	93721	8821.6	26436	5991.8	80298	29417	64411	32677	18209	15782	13816	34085	47203	112810	84059	177450	47816	48410	67537	55661	30313	12130	53452	57288	49212	85676	130690	176090	150590	66155	48805	29599	178660	36781	6615.3	132830	113450
PI(20:3/18:0)	C01194	PI	GP	122820	216690	87458	165450	78347	179380	84279	107430	65967	162340	93952	62485	123810	129510	112560	160950	153480	51674	48774	59918	100890	305230	134280	376390	332950	210220	248240	544300	269450	198240	107070	186100	151820	263300	228680	436150	467900	367440	255790	141960	145770	712570	224390	124150	127700	498310
TG(14:1/16:1/18:1)	C00422	TG	GL	506830	286020	330870	441230	402610	802570	384170	797210	328520	2244900	248330	614360	194050	725520	793750	1044500	385300	330190	517970	708230	592800	779400	1598500	1447300	5037600	780550	792350	1255700	1710700	403250	320660	607900	1218500	858660	971530	2465900	1308600	3064000	1050100	750560	770570	5868700	708010	251820	3452500	2346200
TG(14:0/16:1/22:6)	C00422	TG	GL	30826	12096	9750	14331	10674	20894	7038.3	24752	11179	73440	21565	32049	4397.2	52725	21475	70994	20074	12484	8000.8	12394	26839	50841	139350	107730	150720	63438	29305	81452	47768	14574	12762	13838	51311	39023	58721	114150	63826	100180	47970	24001	36767	150310	18339	17685	85312	48441
DG(16:0/18:1/0:0)	C00641	DG	GL	220720	275590	228390	1735900	372190	369730	152950	480630	262750	608500	259120	180950	153390	773040	697320	730910	282610	265330	196560	310020	562370	839780	988280	1483700	1351700	699380	899510	2120000	701530	503860	360070	656400	713890	753220	1078800	2336300	2675800	1886200	590910	1014000	529440	1952500	556430	551050	1094600	1921300
DG(14:0/16:0/0:0)	C00641	DG	GL	15597	15910	19448	22924	18624	15714	12523	18746	16133	34305	14941	20200	14336	35271	17241	36702	21463	19824	21113	26803	24472	24501	52114	49464	49425	49673	25674	68198	43086	18322	14158	27293	27962	24217	53345	81415	75362	65631	36201	24832	18306	83594	22729	27988	50608	88619
TG(16:1/16:1/22:6)	C00422	TG	GL	17392	15854	18478	16762	17619	36878	7015.3	44628	7491.9	38933	43543	20297	4223.4	39185	26978	98691	51174	16327	19021	7973.1	14169	51175	59514	128230	55195	54158	42872	25594	41372	15755	5233.9	5394.2	72839	37869	98347	59490	91485	64411	44022	19511	46882	117390	16331	14381	97396	21683
DG(18:1/22:5/0:0)	C00641	DG	GL	5311.5	8006.9	9388.8	28903	9336.1	8741.4	3821.4	13466	3256.2	7339.1	14381	7212.4	3336.8	9018	22917	23802	11321	9620	6554.7	6053.8	8798.4	18021	15738	39033	37699	4751.3	23713	23076	20728	10299	7829.3	7513	19547	23297	32740	38820	35453	26325	22346	18981	7854.9	56077	9870.4	22019	17297	27531
DG(16:1/20:2/0:0)	C00641	DG	GL	5399	8092.3	1779	19970	8662.1	8174	5637.7	6984.8	3270.7	9942.1	6845.4	3264.5	5746.4	14689	16389	13177	7315.7	6012	7331.4	4742.2	11480	20537	7954.6	23043	36092	6099.4	17409	17715	17586	10648	7594.1	10981	21508	13239	17944	35032	34963	33976	10652	13032	8514.3	27194	9408.7	9026	14078	18741
PE(18:1/16:0)	C00350	PE	GP	183360	636510	164870	1073100	302440	345980	123120	354290	280840	258920	522870	157130	229080	403650	577060	484990	314060	214800	236960	267610	247060	549230	437690	1407100	628290	1371400	714020	1245600	469610	489560	237020	296000	353970	554420	1218900	1161800	1597700	664800	530640	636370	339930	1129100	407990	890780	453290	1088500
DG(18:1/20:1/0:0)	C00641	DG	GL	9183.9	9657.5	3223.8	24401	8864.8	12237	5258.5	7583.3	7495.9	12391	9908	2400.1	4338.8	13865	20388	6478.8	5481.7	8831.3	8003.3	7672	11278	16099	16250	21766	35001	5812.1	19682	31262	23877	11613	7174.1	11569	17249	11359	14257	53770	31205	43904	12830	17231	7812.7	42692	13085	36642	14912	53820
TG(14:0/20:5/22:4)	C00422	TG	GL	85073	70812	102310	70652	119860	145890	48910	221290	58437	98143	323750	155390	50940	162500	206970	388880	224210	64224	109860	29176	39880	247940	554230	604340	276510	351390	189110	51102	196460	76707	45913	31474	310510	138320	389260	125330	550530	283360	199270	68791	167410	279540	74970	66271	316760	112190
PE(22:6/16:0)	C00350	PE	GP	140830	363280	78018	646850	277190	252400	130900	238080	188340	201530	492420	84829	230860	312740	589140	347170	323450	146620	175270	235200	163990	804990	303500	1073500	749770	630110	596230	680620	697390	646790	318020	200720	360120	283370	738680	925670	1071100	412520	692960	445260	238810	773760	333140	674680	254760	464110
TG(14:0/16:1/18:2)	C00422	TG	GL	1154400	733440	782030	1258600	878870	1839000	677660	1996600	685450	5699700	403780	1207200	359650	2412000	1471400	3377200	1049900	625520	1083500	1017400	1218500	1670500	3541800	4321200	8648200	2320700	1519800	3683900	3423700	1043900	741980	1586200	3117900	2575500	3437800	6402800	4466900	6128000	2597400	1620300	1970000	12269000	1262200	508110	7359300	4220200
SM(d18:1/12:0)	C00550	SM	SP	731840	1146500	663220	286110	578280	552680	675190	312330	309990	540860	545630	662450	666440	343550	264730	746040	560580	660910	427620	1086100	673590	1723100	852300	1463900	1628800	988530	1128700	1868800	1754000	830730	735960	1087800	633370	888540	1634000	1965700	646660	612590	1194600	911740	1345800	1423400	907830	786540	1127700	1908500
DG(18:0/18:3/0:0)	C00641	DG	GL	6034.6	4010.3	4609	7616.7	15846	8885.9	4739.2	14137	5686.6	18104	763.58	8524.1	2944.8	40261	11025	45098	8427.9	8801.7	4356.8	2315.4	7516.7	17552	24911	39673	34779	21625	19135	24079	14285	11496	3743.6	12255	23302	16670	56286	37936	103800	58365	17113	17002	10877	49529	15620	3379.7	43016	69244
TG(12:0/18:0/18:3)	C00422	TG	GL	188890	73317	216010	190420	179610	412280	56055	560940	246870	1407600	32469	433030	22598	1055100	157250	1440000	176490	106950	170260	93945	208310	265600	1330100	1343200	1047100	1017200	368450	1021000	547900	176320	96975	340630	566930	721100	1490600	869640	2240400	1454000	1080600	451090	595590	2696600	221360	76532	2505800	1729000
DG(18:1/22:4/0:0)	C00641	DG	GL	3600	5809.9	3301	15524	5890.1	10047	2090.3	10112	3071.8	7064.3	1898.6	3736.8	1840	9065	17306	16695	7578.5	4955	4768.6	4100.4	5365.2	9778.2	8721.9	20080	19835	5393.7	18212	18423	14307	5189.1	4668.8	5165.4	11259	11576	26550	24312	19664	19105	17160	11907	8708.2	37735	6936.2	10885	16162	14888
PC(14:0/20:4)	C00157	PC	GP	3459000	2659400	4813700	986770	2797400	4574300	2631600	3345400	2556000	3024300	977020	4421800	1866800	2585500	1454200	6524400	5777200	3581500	2248100	2872000	2680400	5945900	4580200	8492400	6699700	5651600	5399400	5946400	8019500	4493600	1736700	4045600	3217700	4827300	9273300	6178000	5191700	3886300	8079100	5620600	5236200	11209000	2983200	2896400	7126100	9928000
TG(14:0/16:1/18:3)	C00422	TG	GL	71181	64716	54762	47488	69714	120340	38599	163860	41993	413170	22818	84345	20983	224340	81511	408160	90377	42271	65000	31339	92522	88966	290150	368590	518380	210600	104020	257550	201890	47388	35765	102300	217740	173560	354050	479200	464270	507940	190860	85703	151060	1155200	64444	31668	469860	289280
CE(16:1)	-	CE	ST	206890	250550	246140	238150	256440	240830	111830	124840	96320	162950	178570	152350	132700	194150	97962	294050	187380	134500	136770	170650	226720	240210	233080	644350	218310	431100	199170	682290	288690	221560	143220	234580	242760	319220	587030	441130	331570	234940	288830	169980	269140	407310	163860	256270	227090	481370
TG(14:1/14:1/20:2)	C00422	TG	GL	45383	53833	35173	27270	48411	66787	19659	89750	33412	272260	25728	49695	17789	123540	112050	279710	61452	30091	54440	20878	65189	69599	200850	230320	352350	192720	76727	159920	118280	42532	27638	58705	132090	102440	246310	324630	252370	366970	109500	61009	94570	805990	54603	28438	306770	189410
PC(22:0/20:5)	C00157	PC	GP	132840	56208	151750	57173	146660	138560	32551	93410	16270	113990	27116	106270	72360	93806	64628	129070	86615	58682	70460	95953	130250	180980	135590	335550	160050	338050	279840	472190	186200	73859	85136	67638	211640	208210	277930	262040	96829	134530	260050	47223	79100	233700	111540	63476	108330	251280
PC(O-20:1/20:0)	-	PC-O	GP	432960	300510	494060	405090	416100	599710	270180	213040	222840	427830	318330	487120	489150	222620	347030	426180	442330	509880	357280	426410	655000	1037800	562320	911320	1121100	711620	632750	1110300	1256300	433730	821940	473180	636110	491010	1145900	1217800	320340	454350	656620	448180	956390	696270	665110	645850	574310	670680
TG(14:0/20:3/20:5)	C00422	TG	GL	50888	32919	70235	49639	77228	91221	21786	160560	25576	74078	164760	97782	15715	132140	98913	538720	143330	55152	69115	20105	40127	147870	302030	451060	177550	277720	129490	66300	112880	58593	21634	20639	236970	135920	420730	130440	515500	196780	116680	59218	158150	325310	43440	53875	329760	89691
TG(16:0/16:1/18:4)	C00422	TG	GL	102130	92762	81174	127260	132180	186340	83009	249130	52632	480920	59451	90951	48334	330860	147200	633220	219100	65294	123600	52561	135680	225130	285260	600940	503850	290970	206960	304570	234590	114090	61295	122210	487280	324390	570660	642870	617490	575970	246660	119600	232630	1132900	111350	65739	502900	215710
TG(14:0/16:0/18:3)	C00422	TG	GL	401050	198120	377880	446180	321310	647620	129410	813090	343260	2453000	102480	712610	69780	1654800	492820	2388300	300500	210560	328440	179250	487330	524040	2103500	2035900	2521200	1955400	591360	1904200	1028800	298770	227110	777680	1111900	1038300	2391400	2327300	3085500	2621500	1181400	712000	859350	5205900	378180	154000	3813500	2463000
PG(18:2/18:0)	C00344	PG	GP	47517	33639	28508	139780	59905	57384	18313	62627	32256	96696	29130	28297	35568	92593	78384	111420	68279	24868	38995	31448	49834	101930	93046	284560	184630	113900	148300	262110	110200	68798	62881	78686	160550	114660	196690	193900	194320	92390	133250	93156	64522	172960	75831	63037	72547	119360
TG(14:0/18:4/20:3)	C00422	TG	GL	29060	14857	42706	10781	48838	61765	20393	83705	6439.2	64351	35394	49293	4808.5	127760	36034	319320	97911	27640	35260	6478	20241	71127	112480	199130	108040	121090	64424	31528	93901	22997	11164	20923	121730	67298	289530	78224	206950	123460	113590	50002	82765	334320	35418	6734.5	254400	41914
DG(18:0/18:1/0:0)	C00641	DG	GL	54813	36568	61727	318830	80936	84055	29763	108870	75048	142940	44080	31634	30073	201150	132700	213690	50683	73191	42894	65978	132420	136030	250600	324070	283400	147110	200390	382620	152890	96433	56172	137430	181570	88331	287420	454600	588610	503180	134260	186300	76035	407440	175360	124940	264400	537670
TG(16:0/20:4/22:3)	C00422	TG	GL	15852	10470	11710	25417	27938	40222	3274.2	29933	5674.4	37209	3359.4	20268	5100.3	28720	40467	22467	18423	6635	15922	6540.6	23324	35775	38906	59479	51856	28011	42233	68006	32130	5549.1	9833.9	16025	93931	41730	38927	35139	38563	60891	27424	9848.8	15702	38246	15603	18435	26653	78946
TG(14:0/16:1/18:1)	C00422	TG	GL	1799900	1093500	1717700	3804500	1640200	3010200	741440	3905300	1722300	10054000	624870	2729600	383010	6556900	2201700	6682100	1622800	1104500	1497000	1555600	2835200	2947400	10771000	8386700	8700800	6307100	3184800	10261000	4094600	2014300	1273400	3775000	5202000	5710300	6632800	9885700	11686000	10453000	6136500	4214800	4204400	15373000	1947900	1187400	11711000	10390000
PC(16:0/20:3)	C00157	PC	GP	955170	1289800	937780	1167100	908910	1567900	769470	933950	641240	1205900	800750	813440	581640	1100300	771130	1448300	911670	937090	1186200	784010	1087900	1607700	1138700	2727100	1715300	1642800	1683800	2950300	1791600	1223900	943740	1679600	1324300	2287800	1848000	2549300	2484000	1922000	1306400	1491800	1178900	3710000	1153200	1018600	1190000	3332000
Cer(t18:0/24:0)	-	Cert	SP	16642	4083.9	11340	9120.7	16161	12887	6309	10177	12606	10250	5419.1	16653	11451	11284	9358.4	11321	13890	5787.1	10248	10803	22040	17552	29032	26669	19626	19908	17849	19069	28781	15573	10149	15055	15501	9503.3	28181	26774	26810	18765	22444	9359.8	26530	21323	16917	16205	13927	23595
DG(18:1/18:1/0:0)	C00641	DG	GL	870120	1320600	729980	5961000	1454900	1452300	742450	1374500	738130	1476700	1609100	452230	778200	1713300	2917600	1822900	1180100	1256700	781170	1045800	1815600	3059700	1886400	3445000	5457800	995620	3090000	4814000	2654300	1947700	1211300	1811100	2661400	2343700	2988200	8429700	6001900	5360800	1815300	3082700	1451300	6579100	2135000	2298900	2498600	4177800
SM(d18:0/14:0)	C00550	SM	SP	650320	1623400	907840	851610	861880	620140	410480	253810	296400	451540	837380	665030	967910	274540	436170	685120	726950	756910	422460	990680	735370	1524000	834120	1559800	1436900	1358000	1151600	2245200	1855600	995690	706840	1023900	901470	1049000	1563000	2139000	708100	640470	1000700	969320	1023000	1148300	960610	1181200	993330	2436000
DG(18:1/20:4/0:0)	C00641	DG	GL	136740	221190	147350	593920	262000	344590	79701	356610	220900	194280	152100	156180	133510	369740	357910	925090	370600	169960	157790	147870	184470	331350	405190	848370	554470	322860	695430	496480	461420	206220	182780	159670	313630	330840	1211400	635340	858960	916560	601790	459310	305470	1654900	247980	514950	816650	361670
PC(18:2/20:3)	C00157	PC	GP	35366	61017	44170	9994.3	28095	54787	39919	42022	18210	36729	11378	39400	26946	63167	14381	41609	32846	16485	26603	28838	25976	52871	44237	62198	51842	56032	55425	64406	84846	65384	48837	48737	53219	54389	70660	102880	97759	74737	55683	57868	36058	187860	60892	19608	46083	160790
TG(14:0/20:1/22:5)	C00422	TG	GL	101180	136250	165660	886560	312420	421550	93541	349490	72365	223850	228240	136050	72255	200080	528050	383650	201660	144530	191680	177800	190870	414830	354300	898970	553640	184270	503050	524210	397840	162420	130870	157040	695660	686460	553220	498080	699040	543450	473830	355470	440240	1075300	149730	444660	530100	443500
TG(16:0/16:1/16:1)	C00422	TG	GL	1879200	1195100	1813600	4502300	1774300	3351100	755900	4356100	1992000	11836000	590650	3274800	426330	8200500	2548100	9706900	1673700	1189600	1639000	1759700	3255000	3166100	11836000	10314000	10004000	8609000	3499700	13294000	4728200	2039200	1276300	4435300	5797100	6481200	9411500	10607000	14694000	11026000	6609600	4813000	4554000	17040000	2215300	1124100	14440000	11556000
TG(14:0/18:0/18:2)	C00422	TG	GL	168380	69522	202770	272810	185670	291690	49699	394610	278010	810600	61724	294340	35204	637110	181690	667080	128170	139330	123980	176830	218670	296350	898090	734480	940000	521820	323650	782100	397930	200060	109230	301750	536580	428270	804910	881520	1327400	998160	543690	289410	303910	1413100	278110	115110	1235900	1479900
DG(18:1/18:3/0:0)	C00641	DG	GL	218950	216810	151130	397360	295940	334240	309180	461130	147720	460280	152360	185760	174860	757080	629220	704540	429950	272890	243120	85123	317240	609020	476570	813140	1166800	234470	626480	428000	557000	353770	224510	358500	761850	524520	871960	993440	1284300	1397600	502090	530380	279990	1453200	373840	231830	732720	696690
TG(14:1/16:1/18:3)	C00422	TG	GL	42133	22001	35553	9316.3	43972	63935	39543	100990	34430	266800	12078	87313	11239	141950	54640	194050	52036	26913	50278	23822	39592	60072	189810	157980	449020	91457	77000	57409	150350	23592	18252	49485	134590	86177	172350	141230	199450	352140	123690	49373	73283	583180	58716	12827	369300	270890
TG(14:0/18:4/20:1)	C00422	TG	GL	154930	125430	306480	290550	342730	439090	163100	623430	128930	631280	175650	315850	78049	1010000	440090	1569500	356830	197350	296250	104110	213480	441020	966240	1245800	676700	844120	544750	459960	523510	203760	160990	230430	947880	597100	1609400	594030	1597300	1000500	932650	496180	667370	1810800	253730	151280	1743100	515050
9,10-DiHOME	C14828	Eicosanoid	FA	11108	26035	21961	885.35	24778	5236.9	9702.2	4232.2	13954	4493.2	4328.4	7013.7	13228	8686.5	20770	26446	2140.1	3631.9	9877.3	1946	3981.4	3246.4	4227.1	2790.5	1904.5	6808.5	5376.3	7479.3	11582	3009.6	8604.7	4056.7	9079.8	6996.2	6272.5	4628.5	4507.1	6484.9	1369.3	1756.6	3878.2	6651.3	6491.2	7478.9	9352	34551
2-hexenoyl-carnitine	-	CAR	FA	7626.7	6326.3	10740	29232	7863.5	9444.7	3088	9695.8	7964.4	8263.9	57670	8200.4	25376	9835.9	8398.9	5641.2	5303.9	3696.8	4773.9	650.63	5069.2	10436	8402.4	4632.5	6019.1	3216.2	7740.6	3308.4	7609.1	7532.3	4095.3	4836.1	7419.2	6695.4	3151	3589.4	8874.5	9072.6	5395.8	6051.1	4788.3	6036.3	9686.4	1922.7	7626.8	823.47
[truncated: 63 more columns]

## Sheet: SDvsMD
Compounds	cpd_ID	Subclass	Class	COV010	COV017	COV022	COV035	COV036	COV044	COV046	COV048	COV050	COV054	COV061	COV064	COV065	COV071	COV072	COV073	COV074	COV075	COV076	COV080	COV081	COV084	COV085	COV086	COV087	COV089	COV091	COV092	COV094	COV095	COV096	COV097	COV098	COV099	COV100	COV101	COV102	COV118	COV128	COV131	COV145	COV152	COV001	COV002	COV003	COV004
6 keto-PGF1α（6-keto prostaglandin F1alpha）	C05961	Eicosanoid	FA	279.9	1564.9	2177.1	3205.9	1343.5	2683.7	4906.6	528.88	1505.9	4280.6	1498.7	15768	2967.5	1977.2	1911.9	322.02	2157.4	1690.6	2222.2	3175.5	1301.1	2076.5	199.94	1222.9	6977.3	1938.5	216.95	1239.3	2982.4	1109.2	2015.1	1130.8	1267.2	3977.3	195.51	983.18	2167.7	646.5	2287.2	1586.1	1833.2	1209.1	1093.6	520.85	1870.2	5938.7
LPC(12:0/0:0)	C04230	LPC	GP	4129.4	2683.8	2337.7	14121	4171.9	4857	6396.7	3871	13213	10849	3075	8623.7	11813	2766.6	3661.2	4728.9	1598.7	4660.8	5099.1	7096.3	4162.5	7811.3	4998.3	9337.3	5181.6	23144	4887	2357.4	16535	18889	6329.4	6520.8	14072	3337.2	5414.7	8041	7039.9	2400.8	870.45	14723	5507.7	1419.3	4089.6	433.4	4385.2	2459.7
TG(14:0/14:0/18:1)	C00422	TG	GL	234010	249450	235530	1260700	526220	556040	2260100	1485900	3407400	1548000	640550	2435700	1244500	486920	190100	767040	703130	1045100	1118900	2526300	2391400	2845800	1368000	935420	868130	5955400	559340	221190	4094800	4888400	1815700	438300	473520	997630	1010700	1422500	1416300	234450	35359	1820700	427090	258100	586190	104420	1434500	1108400
TG(14:0/18:0/18:0)	C00422	TG	GL	6542.7	11838	10107	16505	18093	18555	82249	63666	58156	60343	25453	105890	31664	18316	6084.6	28306	38054	30726	55322	63766	137100	101630	40560	25825	16327	193540	43695	8706.8	115150	188420	33059	31757	4317	18006	45971	38413	35200	8929.9	6983.4	45873	10116	12665	15498	7349.7	35293	23180
TG(14:0/14:0/16:0)	C00422	TG	GL	79264	68606	65236	599340	198290	157100	1825100	825370	1180400	1946600	174160	1917800	333740	129320	53527	412440	234830	428760	864120	780720	1674000	1194900	424920	335970	284090	2338400	203020	69700	2051300	3391500	928590	366000	188740	447080	507050	422560	596940	111350	36291	861130	160380	90167	301310	34219	506170	411580
DG(14:0/18:1/0:0)	C00641	DG	GL	23777	24394	11908	22601	35807	44806	93829	108990	180210	61042	61027	140150	80342	40181	21660	50076	45476	64099	86743	204120	188520	187230	59498	63008	50181	281980	41355	20526	120620	284990	122780	33180	20962	83431	74153	103200	88057	12397	3750.2	88279	32830	17470	44608	11577	50034	50759
TG(14:0/14:0/18:2)	C00422	TG	GL	262530	164930	206550	208200	363090	403590	1926700	1564300	2815200	924310	507130	1608100	1018900	280740	123890	631440	713420	840180	1083000	1827600	2554400	2333000	1144900	500560	657180	5201500	342020	71724	3021500	2895400	1842800	267280	200630	1196800	1078600	1299900	1120200	250810	21060	1330300	320000	239070	381740	66094	1047000	1008700
TG(14:1/16:1/18:1)	C00422	TG	GL	385300	330190	517970	708230	592800	779400	1598500	1447300	5037600	780550	792350	1255700	1710700	403250	320660	607900	1218500	858660	971530	2465900	1308600	3064000	1050100	750560	770570	5868700	708010	251820	3452500	2346200	1668100	256860	768970	1458200	1138900	1531400	1442000	509070	57375	1618900	645210	729620	468670	232260	1566300	1035700
TG(14:0/20:0/22:1)	C00422	TG	GL	1261.7	3844.9	6351.1	4035.4	8254.5	6324.4	25149	17766	13250	10929	15076	19723	9812.1	3979.8	2563.9	5559.4	12848	9267.5	13392	21795	20383	46364	10134	6269.1	7580.8	15402	13924	4323.4	18280	25244	3788.8	5361	2583.9	7757.5	11289	10750	6919.3	3370	927.24	16002	2912.7	6331	7012.8	1556.2	7977.8	5478.7
TG(16:0/18:0/22:0)	C00422	TG	GL	2056	1065	5409.2	9	5970.3	3947.6	24816	18783	14684	25737	12502	19997	11576	2854.3	3874	5081.9	12056	9318.5	15775	10656	19330	25040	5418.5	5249.9	7149.2	14580	5546.4	4315.8	13957	14490	9227.5	3901.9	3874.4	8836.4	10450	11572	9734.2	3435.4	4044.9	9899.6	4479.1	5194.1	7997.8	799.96	7086.9	4502
TG(18:0/18:0/18:1)	C00422	TG	GL	115340	318310	322180	352420	546520	639070	1413500	1259200	1018600	749870	1007300	1714200	721740	511980	355450	464820	1501800	774590	1057400	2212900	2380300	3176800	1017600	698010	446360	1994500	1507100	410160	1550100	1875700	545410	457780	162960	513450	1109800	936090	581880	145580	86643	812300	267390	396170	544300	326040	654210	519370
TG(14:0/14:1/18:1)	C00422	TG	GL	102960	116750	120060	225790	185850	234030	653460	557680	1598500	569100	231100	788600	469420	145370	84149	244000	320190	292990	553220	1138300	709540	1499700	424640	266890	329870	3306900	228810	83562	1407100	1143700	695900	105810	150130	517280	505660	597010	661270	92929	19279	871780	171990	155510	235100	67561	354770	360310
TG(14:1/14:1/20:2)	C00422	TG	GL	61452	30091	54440	20878	65189	69599	200850	230320	352350	192720	76727	159920	118280	42532	27638	58705	132090	102440	246310	324630	252370	366970	109500	61009	94570	805990	54603	28438	306770	189410	301250	52261	44296	297820	245360	183420	192810	59421	11315	184760	67482	54607	97445	25315	107060	127300
DG(14:0/18:2/0:0)	C00641	DG	GL	32677	18209	15782	13816	34085	47203	112810	84059	177450	47816	48410	67537	55661	30313	12130	53452	57288	49212	85676	130690	176090	150590	66155	48805	29599	178660	36781	6615.3	132830	113450	118600	23813	21340	68134	66783	76800	55261	33537	3827.5	117170	45393	20212	25363	13100	51767	58963
FFA(22:5)	C00162	FFA	FA	55292	117800	33424	43626	39841	91208	89695	104150	106490	20868	70242	79882	55152	91694	16617	17031	19103	39053	36493	98037	76128	73523	58255	57397	142800	103830	43866	171930	35423	84745	85251	36308	29615	39330	159310	71285	76068	41237	83137	38521	52084	42852	177370	118560	80949	85194
Decenoyl-carnitine	-	CAR	FA	318760	217930	246210	140480	342280	494160	274100	211800	283770	125800	476980	228010	475560	442430	222930	194120	321140	351820	140750	355620	468020	456430	348600	239640	300500	186320	716830	242450	258890	235520	314550	172860	214150	273480	876770	248420	380020	510480	372450	482760	441590	409500	545180	342230	203240	361460
Tetradecadienoyl- carnitine	-	CAR	FA	50848	47010	56467	23828	55015	87004	44005	42826	46540	16251	66950	53534	72388	66071	23799	28753	61684	57652	19218	58293	41795	75587	71820	56653	54057	29376	90341	95500	37242	56282	59970	38509	32981	50253	200380	40301	59683	60103	51659	59166	65988	36481	84809	53938	30976	49672
Dodecenoyl-carnitine	-	CAR	FA	74721	75972	65029	40751	104770	144780	65399	60811	56568	22963	96446	134170	108720	120500	39559	43994	66968	86016	28731	128400	67009	99261	111850	76088	105800	64288	181570	157980	61732	91130	96884	34908	64000	56533	308830	59052	86680	85845	83488	88358	91011	50849	127410	65071	43317	86918
3-Hydroxy-dodecenoyl-carnitine	-	CAR	FA	3184.9	2324	2832.2	1044.2	1434.1	3835.3	1884.4	2165.4	1300.7	1779.3	3113.3	2162	3334.4	3800.5	1316.6	1856.7	3022.5	4596.1	2255.8	3028.6	3886.6	2822.9	2674.4	1496.2	3065	1662.9	4053	3420.3	3367.4	1637.8	2270.7	2174.1	1215.8	1283.6	6547.1	1454.7	3631	5438.8	3682.6	5845.9	2567.2	3358.1	5668	3231.3	2200	1898.3
Tetradecenoyl-carnitine	-	CAR	FA	58315	75103	58303	32586	75084	99562	60511	55763	63185	17938	72806	102080	56534	83328	31831	38048	55725	69326	21597	72780	44421	84073	75653	71547	67034	45760	102210	295990	42872	69207	74306	34435	50626	46931	185080	37494	76195	62254	92749	61722	71637	31559	107980	69330	52099	68743
Octanoyl-carnitine	-	CAR	FA	107740	97877	73224	57000	132010	176170	102830	55995	93506	35826	145730	85057	123710	132440	48590	49790	80373	89376	32335	110410	134820	152100	143340	104930	148110	73178	306640	132510	85694	105580	144910	55513	67280	86993	265780	83759	149400	107100	110610	102470	122850	87223	166410	139980	65083	122020
[truncated: 46 more columns]

## Sheet: LTNPvsSTNP
Compounds	cpd_ID	Subclass	Class	COV017	COV036	COV054	COV061	COV074	COV075	COV081	COV085	COV086	COV087	COV092	COV094	COV096	COV097	COV099	COV100	COV145	COV152	COV002	COV006	COV008	COV009	COV019	COV024	COV032	COV033	COV034	COV047	COV051	COV059	COV060	COV062	COV070	COV119	COV072	COV073	COV080	COV089	COV095	COV101	COV118	COV131	COV007	COV014	COV015	COV018
9,10-DiHOME	C14828	Eicosanoid	FA	3631.9	3981.4	6808.5	5376.3	9079.8	6996.2	4507.1	1369.3	1756.6	3878.2	7478.9	9352	5783.8	9122.9	6096.2	9154.2	5696.1	2494.6	1988.4	5153.7	2018.5	761.48	10408	7070.2	1357.6	4153.2	3029.3	5179.4	6827.2	1833.4	14369	9774.9	382.58	5167.1	8604.7	4056.7	4628.5	6651.3	34551	2531.1	5083.4	22119	6804.7	9128.6	26177	9867.3
6 keto-PGF1α	C05961	Eicosanoid	FA	1564.9	1343.5	4280.6	1498.7	2157.4	1690.6	1301.1	199.94	1222.9	6977.3	1239.3	2982.4	2015.1	1130.8	3977.3	195.51	1833.2	1209.1	520.85	1278.7	2213	1423.7	10169	4040	2136.4	770.39	2656.2	6883.4	1812.7	1103.3	7165.1	21046	1941.2	1411.5	1911.9	322.02	3175.5	1938.5	1109.2	983.18	646.5	1586.1	360.56	1903.8	1456.2	8017
FFA(4:0)	C00162	FFA	FA	392210	600740	736000	337480	1459000	785290	542970	699620	441140	762270	574940	748010	638660	465030	674500	394300	482880	402900	631100	434380	462540	247540	7253000	565470	635920	329750	460290	346040	456420	2790000	1809300	2484600	387560	306230	428880	259890	459250	515350	298100	544860	470780	789720	444380	494270	581530	448770
FFA(16:1)	C00162	FFA	FA	547350	172420	78265	162490	26052	63711	187370	71374	322340	659760	820970	104440	354890	140800	160620	806080	274260	113140	289320	173160	41322	44124	1444200	786100	349030	2712000	135280	802600	178550	1673000	196530	679600	218610	3391000	35857	54617	830660	497670	266990	245030	242820	105910	285790	343890	446030	50027
PE(16:1/18:2)	C00350	PE	GP	1679	1111.7	23339	2771.2	5017.5	6610.5	12262	7163.1	11580	4991.5	7723.2	6124.4	6067.1	57199	24392	3890.4	12788	1111.7	1106.9	11091	2218.4	1660	18290	1119.6	6097.4	2204.9	11564	559.11	5589.6	6094.6	11052	5561.8	552.61	1666	6638	4451.2	27189	31592	18249	9941.5	13276	12191	20020	17265	5523.5	15028
PE(18:2/18:2)	C00350	PE	GP	14845	37937	112370	127180	43317	18753	119190	49086	31854	29446	46480	84963	67617	207870	79069	35737	28640	61300	25339	55931	47898	20887	29147	19767	29961	35443	23069	37976	52254	32869	66391	38154	17639	35139	102720	51012	73688	92144	251560	47338	61025	125190	164420	117500	137080	86726
Cer(d18:0/22:0)	C00195	Cer	SP	4538.1	9863.4	10627	14740	14338	10851	20234	9421.9	8523.2	3146.9	5567.9	7625.8	14668	11871	5276.6	10786	5361.9	6203.9	6995.6	11600	8938.3	3230	5189.2	6009.3	5482.6	9006.7	8582.6	14613	4738	8266.4	8116.3	10904	4109.8	8242.1	4141.9	14684	16101	9181.3	31014	9709	8801.2	12159	18918	17407	38785	7992.1
Cer(d18:0/24:0)	C00195	Cer	SP	3322.9	11481	10068	17295	12209	5960.1	17075	5412.2	8847.8	1900.5	8674.8	3771	12225	9271.3	5240.7	9035.6	7641.8	8296.9	6481.6	4091.1	8490.4	2047	6585.5	5106	5948.8	9765.9	7073.3	13746	3123	8032.4	4707.5	9128.1	1570.1	10272	3852.1	12799	17888	9139.9	30405	9289.3	8374.7	13712	16215	11353	37313	5177.4
DG(18:3/18:3/0:0)	C00641	DG	GL	9513.3	4865.9	6186.5	11913	24009	8793.1	43584	11630	2031.6	8764	1954.1	27145	36887	13477	26649	31814	9616.1	14834	7263.9	13879	11529	10738	8931.7	4176.2	5826.3	1604.7	30887	4714.2	11250	7748	19059	3657.1	16897	7429.4	2194.4	7451.9	22389	34639	25794	14671	12363	26220	80675	10149	23840	10711
TG(16:0/18:2/22:0)	C00422	TG	GL	6328.7	30308	41662	61980	54160	31174	61427	19585	11641	16155	6473.9	50113	26626	21454	27494	45570	9728	21382	10830	11069	34490	7138.3	15989	15060	13508	5642.1	36627	16867	19194	6660.5	25120	9340.7	29322	9289.8	13340	16535	35242	20827	58261	25643	13936	31464	159920	16738	87875	26487
TG(16:1/20:2/22:0)	C00422	TG	GL	2874.6	20009	15338	34867	19719	10450	30242	9431.9	2425	5380.4	4278.4	20695	12556	13644	17615	17839	6438.7	13031	5388.8	5034.9	16929	4628.8	4705.2	15747	5025.9	1916.2	16346	6875.5	14194	2061.8	11398	5771.3	10442	5307.9	6453.3	8862.3	13861	5667.2	31578	9948.9	8930.1	13906	67447	9654.1	39115	17783
TG(14:1/14:1/18:2)	C00422	TG	GL	37942	42349	81841	76306	117320	63103	119440	88240	27680	33436	7526.9	345190	164050	26006	94207	105130	67504	76704	22180	35750	80611	19526	34761	23784	50259	16583	87267	41805	61698	30185	102150	12408	266930	10896	18147	34182	149760	515470	338140	106300	107830	395960	231200	114830	502180	16748
TG(14:0/22:1/22:3)	C00422	TG	GL	1476.9	7997.2	6083.4	8334.9	13455	7094.7	17216	6142	311.49	3163.5	23924	8285.6	7388.9	1375.6	12165	6544.4	5079.4	9999.9	6029.5	2903.9	6132.6	3805.6	3969.3	5659.4	5864.2	4708.7	9813.5	7064.1	14416	5179.1	9090.3	22828	8321.7	5998.6	6537.1	4018.7	14772	6897.9	140670	9110	7700.4	3501.5	14219	8633.4	5790.9	3363.3
TG(16:1/20:3/22:0)	C00422	TG	GL	667.5	11041	15638	21774	13466	7131	17793	4905.4	562.54	1411.6	1600.5	8642.7	8089.5	11952	9795.5	12613	5904.8	13132	2446	1792	7802.5	1323	3268.9	6133.5	2742.1	1122	8996.7	2290.7	11503	2242.6	7764.2	1341.7	4977	2134.6	4877.7	4779.3	4463	2272.6	19423	4470.7	8118.1	6833.2	54185	7058.8	31509	15140
TG(14:0/18:3/18:3)	C00422	TG	GL	36027	37735	132550	104340	190940	124340	398160	144630	58836	89796	21524	357770	327430	91957	247680	254850	94232	96481	28908	107050	129320	29493	99847	16151	99270	5510.7	152980	51163	105170	48268	119710	27764	206030	48998	22748	47683	182500	592610	311930	189720	100290	245220	704220	89757	248120	47507
[truncated: 9 more columns]
