# Supplementary material for: Lipid alternations in the plasma of COVID-19 patients with various clinical presentations
Source: Front Immunol. 2023 Aug 29;14:1221493. doi: 10.3389/fimmu.2023.1221493 (PMC10495680; doi:10.3389/fimmu.2023.1221493)
Supplement: Supplementary Table 4 — the KEGG results for differentially expressed lipids in 5 compared groups. [file Table_4.xlsx]

## Sheet: COVvsHC
Pathway	ID	Number	P value	Lipids
Glycerophospholipid metabolism	hsa00564	5	1.03e-07	C00157 C00416 C00641 C04230 C04438
Glycerolipid metabolism	hsa00561	3	3.09e-05	C00416 C00422 C00641
Phosphatidylinositol signaling system	hsa04070	2	0.006251	C00416 C00641
Linoleic acid metabolism	hsa00591	1	0.022406	C00157
alpha-Linolenic acid metabolism	hsa00592	1	0.057361	C00157
Inositol phosphate metabolism	hsa00562	1	0.1281	C00641
Arachidonic acid metabolism	hsa00590	1	0.15195	C00157

## Sheet: ASvsHC
Pathway	ID	Number	P value	Lipids
Glycerophospholipid metabolism	hsa00564	9	3.61e-14	C00157 C00344 C00350 C00416 C00641 C01194 C02737 C04230 C04438
Glycerolipid metabolism	hsa00561	3	0.00014181	C00416 C00422 C00641
Phosphatidylinositol signaling system	hsa04070	3	0.0007916	C00416 C00641 C01194
Glycosylphosphatidylinositol (GPI)-anchor biosynthesis	hsa00563	2	0.0039794	C00350 C01194
Inositol phosphate metabolism	hsa00562	2	0.017876	C00641 C01194
Linoleic acid metabolism	hsa00591	1	0.035028	C00157
alpha-Linolenic acid metabolism	hsa00592	1	0.08876	C00157
Sphingolipid metabolism	hsa00600	1	0.13976	C00550
Arachidonic acid metabolism	hsa00590	1	0.22844	C00157

## Sheet: SMvsAS
Pathway	ID	Number	P value	Lipids
Glycerophospholipid metabolism	hsa00564	5	2.71e-07	C00157 C00344 C00350 C00641 C01194
Glycosylphosphatidylinositol (GPI)-anchor biosynthesis	hsa00563	2	0.0020576	C00350 C01194
Glycerolipid metabolism	hsa00561	2	0.0026992	C00422 C00641
Phosphatidylinositol signaling system	hsa04070	2	0.0082418	C00641 C01194
Inositol phosphate metabolism	hsa00562	2	0.0094355	C00641 C01194
Linoleic acid metabolism	hsa00591	1	0.025574	C00157 C14828
alpha-Linolenic acid metabolism	hsa00592	1	0.065303	C00157
Sphingolipid metabolism	hsa00600	1	0.10361	C00550
Arachidonic acid metabolism	hsa00590	1	0.17174	C00157

## Sheet: SDvsMD
Pathway	ID	Number	P value	Lipids
Glycerolipid metabolism	hsa00561	3	8.93e-06	C00162 C00422 C00641
Glycerophospholipid metabolism	hsa00564	2	0.0050211	C00641 C04230
Phosphatidylinositol signaling system	hsa04070	1	0.087226	C00641
Inositol phosphate metabolism	hsa00562	1	0.093216	C00641
Fatty acid degradation	hsa00071	1	0.11978	C00162

## Sheet: LTNPvsSTNP
Pathway	ID	Number	P value	Lipids
Glycerolipid metabolism	hsa00561	3	3.09e-05	C00162 C00422 C00641
Glycerophospholipid metabolism	hsa00564	2	0.010239	C00350 C00641
Glycosylphosphatidylinositol (GPI)-anchor biosynthesis	hsa00563	1	0.061654	C00350
Sphingolipid metabolism	hsa00600	1	0.091239	C00195
Phosphatidylinositol signaling system	hsa04070	1	0.12002	C00641
Inositol phosphate metabolism	hsa00562	1	0.1281	C00641
Fatty acid degradation	hsa00071	1	0.16367	C00162
